# Supplementary material for: An extensive morphological and molecular characterization of the neglected class Odontostomatea (Ciliophora)
Source: Mar Life Sci Technol. 2026 Mar 12;8(2):289–323. doi: 10.1007/s42995-026-00352-x (PMC13198586; doi:10.1007/s42995-026-00352-x)
Supplement: Supplementary file 3 — Supplementary file3 (XLSX 17 KB) [file 42995_2026_352_MOESM3_ESM.xlsx]

## Sheet: Sheet1
Table S2. Biosamples used to extract the 18S rRNA sequences of environmental odontostomateans.
Biosample	Locality	Habitat	Country	Title	Bioproject	Reference
ERR3856785	Lake Zug, Switzerland	Freshwater sediment	Switzerland	Metagenomic and metatranscriptomic sequencing of water from the anoxic hypolimnion of a freshwater lake	PRJEB36502	Graf JS et al., "Anaerobic endosymbiont generates energy for ciliate host by denitrification.", Nature, 2021 Mar;591(7850):445-450
ERR4171976	Qilian Mountain, Tibet‐Qinghai Plateau,	Soil permafrost	China	Microbial activities within freeze-thaw cycle in high-altitude permafrost revealed by Nanopore-based metagenomics and RNA-seq	PRJEB38431	https://doi.org/10.1002/imt2.24
OBEP010015074			Denmark	Retrieval of a million high-quality, full-length microbial 16S and 18S rRNA gene sequences without primer bias	PRJEB22259	Karst SM et al., "Retrieval of a million high-quality, full-length microbial 16S and 18S rRNA gene sequences without primer bias.", Nat Biotechnol, 2018 Feb;36(2):190-195
SRR5246792	Twitchell Island in the Sacramento Delta, California, USA	Freshwater wetland	USA	Wetland microbial communities from Twitchell Island in the Sacramento Delta, sample from surface sediment Feb2011 Site A1 Bulk Metatranscriptome metatranscriptome	PRJNA366366	NA
SRR5247038	Twitchell Island in the Sacramento Delta, California, USA	Freshwater wetland	USA	Wetland microbial communities from Twitchell Island in the Sacramento Delta, California, USA - surface sediment Aug2011 Site C1 Bulk Metatranscriptome metatranscriptome	PRJNA366372	NA
SRR5247040	Twitchell Island in the Sacramento Delta, California, USA	Freshwater wetland	USA	Wetland microbial communities from Twitchell Island in the Sacramento Delta, sample from surface sediment Feb2011 Site L1 Bulk Metatranscriptome metatranscriptome	PRJNA366367	NA
SRR5839025		Freshwater wetland	USA	Freshwater wetland microbial communities from Ohio, USA - Open water 3 Core 4 Depth 3 metaT metatranscriptome	PRJNA368152	NA
SRR5864104	OWC National Estuarine Research Reserve (41°22′N 82°30′W), is a 573-acre freshwater wetland and reserve located on the southern point of Lake Erie near Huron, Ohio.	Freshwater wetland	USA	Old Woman Creek wetland metagenomic sequencing	PRJNA338276	https://www.nature.com/articles/s41467-017-01753-4
SRR5864108	OWC National Estuarine Research Reserve (41°22′N 82°30′W), is a 573-acre freshwater wetland and reserve located on the southern point of Lake Erie near Huron, Ohio.	Freshwater wetland	USA	Old Woman Creek wetland metagenomic sequencing	PRJNA338276	https://www.nature.com/articles/s41467-017-01753-4
SRR6203184	Twitchell Island in the Sacramento Delta, California, USA	Freshwater wetland	USA	Wetland microbial communities from Twitchell Island in the Sacramento Delta, sample from surface sediment Aug2011 Site A1 Bulk Metatranscriptome metatranscriptome	PRJNA366370	NA
SRR6203186	Twitchell Island in the Sacramento Delta, California, USA	Freshwater wetland	USA	Wetland microbial communities from Twitchell Island in the Sacramento Delta, sample from surface sediment Feb2011 Site B1 Bulk Metatranscriptome metatranscriptome	PRJNA366365	NA
SRR6203672	Twitchell Island in the Sacramento Delta, California, USA	Freshwater wetland	USA	Wetland microbial communities from Twitchell Island in the Sacramento Delta, sample from surface sediment Aug2011 Site B2 Bulk Metatranscriptome metatranscriptome	PRJNA366371	NA
SRR7007034	Meta, Colombia	Peat soil	Colombia	Metatranscriptome of tropical peat soil microbial communities from peatlands in Department of Meta, Colombia - 0216_QUI02_MP10_20_MT	PRJNA443563	NA
SRR7086279	Columbia River estuary, Washington, United States	Estuary, intertidal zone	USA	Metatranscriptome of estuarine sediment microbial communities from the Columbia River estuary, Washington, United States – S.264	PRJNA441929	NA
SRR7086969	Columbia River estuary, Oregon, United States	Estuary, intertidal zone	USA	Metatranscriptome of estuarine sediment microbial communities from the Columbia River estuary, Oregon, United States – S.454	PRJNA441949	NA
SRR7109323	USA: Georgia	Freshwater, creek water	USA	Metatranscriptome of freshwater microbial communities from McNutts Creek, Athens, Georgia, United States - 3-17 MT	PRJNA441447	NA
SRR7153007	Stordalen Mire is a peatland in northern Sweden (68 22ʹ N, 19 03ʹ E), 10 km southeast of Abisko.	Peatland	Sweden	peat metagenome Metagenome	PRJNA386568	Woodcroft BJ et al., "Genome-centric view of carbon processing in thawing permafrost.", Nature, 2018 Aug;560(7716):49-54
SRR7153008	Stordalen Mire is a peatland in northern Sweden (68 22ʹ N, 19 03ʹ E), 10 km southeast of Abisko.	Peatland	Sweden	peat metagenome Metagenome	PRJNA386568	Woodcroft BJ et al., "Genome-centric view of carbon processing in thawing permafrost.", Nature, 2018 Aug;560(7716):49-54
SRR7153009	Stordalen Mire is a peatland in northern Sweden (68 22ʹ N, 19 03ʹ E), 10 km southeast of Abisko.	Peatland	Sweden	peat metagenome Metagenome	PRJNA386568	Woodcroft BJ et al., "Genome-centric view of carbon processing in thawing permafrost.", Nature, 2018 Aug;560(7716):49-54
SRR7153022	Stordalen Mire is a peatland in northern Sweden (68 22ʹ N, 19 03ʹ E), 10 km southeast of Abisko.	Peatland	Sweden	peat metagenome Metagenome	PRJNA386568	Woodcroft BJ et al., "Genome-centric view of carbon processing in thawing permafrost.", Nature, 2018 Aug;560(7716):49-54
SRR7153038	Stordalen Mire is a peatland in northern Sweden (68 22ʹ N, 19 03ʹ E), 10 km southeast of Abisko.	Peatland	Sweden	peat metagenome Metagenome	PRJNA386568	Woodcroft BJ et al., "Genome-centric view of carbon processing in thawing permafrost.", Nature, 2018 Aug;560(7716):49-54
SRR7153040	Stordalen Mire is a peatland in northern Sweden (68 22ʹ N, 19 03ʹ E), 10 km southeast of Abisko.	Peatland	Sweden	peat metagenome Metagenome	PRJNA386568	Woodcroft BJ et al., "Genome-centric view of carbon processing in thawing permafrost.", Nature, 2018 Aug;560(7716):49-54
SRR7153041	Stordalen Mire is a peatland in northern Sweden (68 22ʹ N, 19 03ʹ E), 10 km southeast of Abisko.	Peatland	Sweden	peat metagenome Metagenome	PRJNA386568	Woodcroft BJ et al., "Genome-centric view of carbon processing in thawing permafrost.", Nature, 2018 Aug;560(7716):49-54
SRR7153043	Stordalen Mire is a peatland in northern Sweden (68 22ʹ N, 19 03ʹ E), 10 km southeast of Abisko.	Peatland	Sweden	peat metagenome Metagenome	PRJNA386568	Woodcroft BJ et al., "Genome-centric view of carbon processing in thawing permafrost.", Nature, 2018 Aug;560(7716):49-54
SRR7615555	USA: Georgia	Freshwater, creek water	USA	Metatranscriptome of freshwater microbial communities from McNutts Creek, Athens, Georgia, United States - 3-17_Aug_MT	PRJNA468133	NA
SRR9938985	Singapure	Urban canal sediments	Singapure	Ecological Shifts in Sedimentary Microbiota in Urban Canals	PRJNA559040	NA
SRR11450579	Hunan province, China	Paddy soils	China	Metagenomics and Metatranscriptomics analysis of microbial communities in paddy soils with different arsenic levels	PRJNA616041	https://doi.org/10.1128%2FAEM.01383-21
SRR11648440	Baltic Sea, Sweden	Marine sediment	Sweden	Metatranscriptome of marine sediment microbial communities from Baltic Sea, Sweden - May D	PRJNA621070	NA
SRR12063602	Germany: Ukermark	Freshwater	Germany	Kettle_Holes_BIBS_Metatranscriptomics	PRJNA640812	NA
SRR12261227	Lake Mendota, Madison, Wisconsin, USA.	Freshwater sediment	USA	Lake Mendota hypolimnetic metagenomes Metagenome	PRJNA646991	https://doi.org/10.1021%2Facs.est.0c05435
ERR2109476	sd05-07	Sediment	Denmark	Denmark	PRJEB22259	https://doi.org/10.1038/nbt.4045
OBEP010015074_1_metagenome_genome_assembly_contig_sd01B-TTGCTGGACGATGTGTGCGGCCTTAGTAGG-contig-1-11387_whole_genome_shotgun_sequence	sd01B	Marine sediment	Denmark	Sediment from Ulvedybet in Limfjorden, Denmark. The sediment sample was sandy/muddy and dark and collected in an area mostly covered by sea-salad. The water level was 20-30 cm. Sampling depth 1-2 cm.	PRJEB22259	https://doi.org/10.1038/nbt.4045
OBEP010032814_1_metagenome_genome_assembly_contig_sd01B-CCGATACAGCTCCCTGTGGGGGATAGGGTG-contig-1-11206_whole_genome_shotgun_sequence	sd01B	Marine sediment	Denmark	Sediment from Ulvedybet in Limfjorden, Denmark. The sediment sample was sandy/muddy and dark and collected in an area mostly covered by sea-salad. The water level was 20-30 cm. Sampling depth 1-2 cm.	PRJEB22259	https://doi.org/10.1038/nbt.4045
OBEP010099223_1_metagenome_genome_assembly_contig_sd01B-ATCTTGCAATATTAGACCCTCACCACCGTT-contig-1-11471_whole_genome_shotgun_sequence	sd01B	Marine sediment	Denmark	Sediment from Ulvedybet in Limfjorden, Denmark. The sediment sample was sandy/muddy and dark and collected in an area mostly covered by sea-salad. The water level was 20-30 cm. Sampling depth 1-2 cm.	PRJEB22259	https://doi.org/10.1038/nbt.4045
OBEP010131085_1_metagenome_genome_assembly_contig_sd01B-CTAGCGTTATGGCCTAAAGTGCGCTAACTT-contig-1-11204_whole_genome_shotgun_sequence	sd01B	Marine sediment	Denmark	Sediment from Ulvedybet in Limfjorden, Denmark. The sediment sample was sandy/muddy and dark and collected in an area mostly covered by sea-salad. The water level was 20-30 cm. Sampling depth 1-2 cm.	PRJEB22259	https://doi.org/10.1038/nbt.4045
OBEP010164071_1_metagenome_genome_assembly_contig_sd01B-TTAAAAATAAAACCCAGATTTAAATGCGTA-contig-1-11427_whole_genome_shotgun_sequence	sd01B	Marine sediment	Denmark	Sediment from Ulvedybet in Limfjorden, Denmark. The sediment sample was sandy/muddy and dark and collected in an area mostly covered by sea-salad. The water level was 20-30 cm. Sampling depth 1-2 cm.	PRJEB22259	https://doi.org/10.1038/nbt.4045
OBEP010169324_1_metagenome_genome_assembly_contig_sd02B-GGTCCGTGTGAATCATCGGTGCATGACCTT-contig-1-11293_whole_genome_shotgun_sequence	sd02B	Marine sediment	Denmark	Sediment from Ulvedybet in Limfjorden, Denmark. The sediment sample was sandy/muddy and dark and collected in an area mostly covered by sea-salad. The water level was 20-30 cm. Sampling depth 1-2 cm.	PRJEB22259	https://doi.org/10.1038/nbt.4045
OBEP010225356_1_metagenome_genome_assembly_contig_sd02B-ATCTGTCTGTGTCGAGGCCGAGAACAGGAT-contig-1-11497_whole_genome_shotgun_sequence	sd02B	Marine sediment	Denmark	Sediment from Ulvedybet in Limfjorden, Denmark. The sediment sample was sandy/muddy and dark and collected in an area mostly covered by sea-salad. The water level was 20-30 cm. Sampling depth 1-2 cm.	PRJEB22259	https://doi.org/10.1038/nbt.4045
OBEP010244198_1_metagenome_genome_assembly_contig_sd02B-ATGGTGACTTATCGCCTAGGTACTTATTAT-contig-1-11270_whole_genome_shotgun_sequence	sd02B	Marine sediment	Denmark	Sediment from Ulvedybet in Limfjorden, Denmark. The sediment sample was sandy/muddy and dark and collected in an area mostly covered by sea-salad. The water level was 20-30 cm. Sampling depth 1-2 cm.	PRJEB22259	https://doi.org/10.1038/nbt.4045
OBEP010734504_1_metagenome_genome_assembly_contig_sd04B-CCTTGGAGTACCTGATAGTTGTTCTTGAGG-contig-1-11384_whole_genome_shotgun_sequence	sd04B	Marine sediment	Denmark	Sediment from Limfjorden close to the Fjord Town in Aalborg, Denmark. The sediment was muddy. The water level was 60-70 cm. Sampling depth 1-8 cm.	PRJEB22259	https://doi.org/10.1038/nbt.4045
OBEP010775961_1_metagenome_genome_assembly_contig_sd04B-GACCGTTTACCAGGCTCTTGGATAAGCTTT-contig-1-11234_whole_genome_shotgun_sequence	sd04B	Marine sediment	Denmark	Sediment from Limfjorden close to the Fjord Town in Aalborg, Denmark. The sediment was muddy. The water level was 60-70 cm. Sampling depth 1-8 cm.	PRJEB22259	https://doi.org/10.1038/nbt.4045
OBEP010816342_1_metagenome_genome_assembly_contig_sd04B-GGTTGTCCTTTTTCTAGACTCCATTGACGC-contig-1-11242_whole_genome_shotgun_sequence	sd04B	Marine sediment	Denmark	Sediment from Limfjorden close to the Fjord Town in Aalborg, Denmark. The sediment was muddy. The water level was 60-70 cm. Sampling depth 1-8 cm.	PRJEB22259	https://doi.org/10.1038/nbt.4045
OBEP011050384_1_metagenome_genome_assembly_contig_sd05A-TGATGTGTATGGGTCTTAACTAAATATAGA-contig-1-11255_whole_genome_shotgun_sequence	sd05A	Freshwater sediment	Denmark	Sediment from Poulstrup lake, Denmark, a eutrophic groundwater-borne lake. Sampling depth 1-18 cm.	PRJEB22259	https://doi.org/10.1038/nbt.4045
OBEP011053979_1_metagenome_genome_assembly_contig_sd05A-TTTAGTTTAGATAGAAGGGTACGTTAAGCA-contig-1-11461_whole_genome_shotgun_sequence	sd05A	Freshwater sediment	Denmark	Sediment from Poulstrup lake, Denmark, a eutrophic groundwater-borne lake. Sampling depth 1-18 cm.	PRJEB22259	https://doi.org/10.1038/nbt.4045
