# Supplementary material for: An extensive morphological and molecular characterization of the neglected class Odontostomatea (Ciliophora)
Source: Mar Life Sci Technol. 2026 Mar 12;8(2):289–323. doi: 10.1007/s42995-026-00352-x (PMC13198586; doi:10.1007/s42995-026-00352-x)
Supplement: Supplementary file 4 — Supplementary file4 (XLSX 166 KB) [file 42995_2026_352_MOESM4_ESM.xlsx]

## Sheet: pebblescout-meta-summary
Table S3. Pebblescout summary of hits.
QueryID	SubjectID	RawScore	%coverage	PBSscore	BioSample	Title
GROSERDU_OdontostomatidD_Odo10_OdoF2+Or5	SRR6203186	89.4	80.7	80.34	SAMN06268468	Wetland microbial communities from Twitchell Island in the Sacramento Delta, sample from surface sediment Feb2011 Site B1 Bulk Metatranscriptome metatranscriptome
GROSERDU_OdontostomatidD_Odo10_OdoF2+Or5	SRR6203672	80.65	72.81	72.48	SAMN06268473	Wetland microbial communities from Twitchell Island in the Sacramento Delta, sample from surface sediment Aug2011 Site B2 Bulk Metatranscriptome metatranscriptome
GROSERDU_OdontostomatidD_Odo10_OdoF2+Or5	SRR7088796	78.67	71.05	70.7	SAMN08778027	Metatranscriptome of estuarine sediment microbial communities from the Columbia River estuary, Oregon, United States â€“ S.499
GROSERDU_OdontostomatidD_Odo10_OdoF2+Or5	SRR3589023	71.57	64.91	64.32	SAMN05163191	Oxygenation of sediment surface, changes in microbial community and functions
GROSERDU_OdontostomatidD_Odo10_OdoF2+Or5	SRR3589024	71.57	64.91	64.32	SAMN05163191	Oxygenation of sediment surface, changes in microbial community and functions
GROSERDU_OdontostomatidD_Odo10_OdoF2+Or5	SRR3589032	71.57	64.91	64.32	SAMN05163191	Oxygenation of sediment surface, changes in microbial community and functions
GROSERDU_OdontostomatidD_Odo10_OdoF2+Or5	SRR3589012	70.57	64.04	63.42	SAMN05163191	Oxygenation of sediment surface, changes in microbial community and functions
GROSERDU_OdontostomatidD_Odo10_OdoF2+Or5	SRR3589013	70.57	64.04	63.42	SAMN05163191	Oxygenation of sediment surface, changes in microbial community and functions
GROSERDU_OdontostomatidD_Odo10_OdoF2+Or5	SRR3589015	70.57	64.04	63.42	SAMN05163191	Oxygenation of sediment surface, changes in microbial community and functions
GROSERDU_OdontostomatidD_Odo10_OdoF2+Or5	SRR3589016	70.57	64.04	63.42	SAMN05163191	Oxygenation of sediment surface, changes in microbial community and functions
GROSERDU_OdontostomatidD_Odo10_OdoF2+Or5	SRR3589017	70.57	64.04	63.42	SAMN05163191	Oxygenation of sediment surface, changes in microbial community and functions
GROSERDU_OdontostomatidD_Odo10_OdoF2+Or5	SRR3589018	70.57	64.04	63.42	SAMN05163191	Oxygenation of sediment surface, changes in microbial community and functions
GROSERDU_OdontostomatidD_Odo10_OdoF2+Or5	SRR3589020	70.57	64.04	63.42	SAMN05163191	Oxygenation of sediment surface, changes in microbial community and functions
GROSERDU_OdontostomatidD_Odo10_OdoF2+Or5	SRR3589022	70.57	64.04	63.42	SAMN05163191	Oxygenation of sediment surface, changes in microbial community and functions
GROSERDU_OdontostomatidD_Odo10_OdoF2+Or5	SRR3589025	70.57	64.04	63.42	SAMN05163191	Oxygenation of sediment surface, changes in microbial community and functions
GROSERDU_OdontostomatidD_Odo10_OdoF2+Or5	SRR3589026	70.57	64.04	63.42	SAMN05163191	Oxygenation of sediment surface, changes in microbial community and functions
GROSERDU_OdontostomatidD_Odo10_OdoF2+Or5	SRR3589029	70.57	64.04	63.42	SAMN05163191	Oxygenation of sediment surface, changes in microbial community and functions
GROSERDU_OdontostomatidD_Odo10_OdoF2+Or5	SRR3589031	70.57	64.04	63.42	SAMN05163191	Oxygenation of sediment surface, changes in microbial community and functions
GROSERDU_OdontostomatidD_Odo10_OdoF2+Or5	SRR5200656	70.57	64.04	63.42	SAMN06264124	Time series oxygenation of sediment surface
GROSERDU_OdontostomatidD_Odo10_OdoF2+Or5	SRR5200657	70.57	64.04	63.42	SAMN06264124	Time series oxygenation of sediment surface
GROSERDU_OdontostomatidD_Odo10_OdoF2+Or5	ERR2109471	69.69	63.16	62.63	SAMEA104232804	Retrieval of a million high-quality, full-length SSU rRNA sequences without primer bias
GROSERDU_OdontostomatidD_Odo10_OdoF2+Or5	SRR5200669	69.62	63.16	62.57	SAMN06264124	Time series oxygenation of sediment surface
GROSERDU_OdontostomatidD_Odo10_OdoF2+Or5	SRR7086969	69.58	63.16	62.53	SAMN08777431	Metatranscriptome of estuarine sediment microbial communities from the Columbia River estuary, Oregon, United States â€“ S.454
GROSERDU_OdontostomatidD_Odo10_OdoF2+Or5	SRR3589027	69.58	63.16	62.53	SAMN05163191	Oxygenation of sediment surface, changes in microbial community and functions
GROSERDU_OdontostomatidD_Odo10_OdoF2+Or5	SRR12063605	68.61	62.28	61.66	SAMN15332867	Kettle_Holes_BIBS_Metatranscriptomics
GROSERDU_OdontostomatidD_Odo10_OdoF2+Or5	SRR3589021	68.58	62.28	61.64	SAMN05163191	Oxygenation of sediment surface, changes in microbial community and functions
GROSERDU_OdontostomatidD_Odo10_OdoF2+Or5	SRR3589030	68.58	62.28	61.64	SAMN05163191	Oxygenation of sediment surface, changes in microbial community and functions
GROSERDU_OdontostomatidD_Odo10_OdoF2+Or5	SRR7153043	67.64	61.4	60.79	SAMN07124926	peat metagenome Metagenome
GROSERDU_OdontostomatidD_Odo10_OdoF2+Or5	SRR11648205	67.63	61.4	60.78	SAMN14510614	Metatranscriptome of marine sediment microbial communities from Baltic Sea, Sweden - 16L
GROSERDU_OdontostomatidD_Odo10_OdoF2+Or5	SRR5200668	67.63	61.4	60.78	SAMN06264124	Time series oxygenation of sediment surface
GROSERDU_OdontostomatidD_Odo10_OdoF2+Or5	SRR3589011	67.59	61.4	60.75	SAMN05163191	Oxygenation of sediment surface, changes in microbial community and functions
GROSERDU_OdontostomatidD_Odo10_OdoF2+Or5	SRR3589028	66.64	60.53	59.89	SAMN05163191	Oxygenation of sediment surface, changes in microbial community and functions
GROSERDU_OdontostomatidD_Odo10_OdoF2+Or5	SRR8535481	65.62	59.65	58.97	SAMN10865666	Metatranscriptome of saline water microbial communities from Sakinaw Lake, British Columbia, Canada - sak_2010_1_5_55m
GROSERDU_OdontostomatidD_Odo10_OdoF2+Or5	SRR3589019	64.67	58.77	58.12	SAMN05163191	Oxygenation of sediment surface, changes in microbial community and functions
GROSERDU_OdontostomatidD_Odo10_OdoF2+Or5	SRR12063596	64.66	58.77	58.11	SAMN15332875	Kettle_Holes_BIBS_Metatranscriptomics
GROSERDU_OdontostomatidD_Odo10_OdoF2+Or5	SRR3589014	63.67	57.89	57.22	SAMN05163191	Oxygenation of sediment surface, changes in microbial community and functions
GROSERDU_OdontostomatidD_Odo10_OdoF2+Or5	SRR8535480	63.66	57.89	57.21	SAMN10864995	Metatranscriptome of saline water microbial communities from Sakinaw Lake, British Columbia, Canada - sak_2010_1_5_50m
GROSERDU_OdontostomatidD_Odo10_OdoF2+Or5	SRR9002434	62.71	57.02	56.36	SAMN09091762	Active sludge microbial communities from Klosterneuburg, Austria - Klosterneuburg WWTP active sludge MT KNB_D4L_HD metatranscriptome
GROSERDU_OdontostomatidD_Odo10_OdoF2+Or5	ERR4171977	62.71	57.02	56.36	SAMEA6852350	Microbial activities within freeze-thaw cycle in high-altitude permafrost revealed by Nanopore-based metagenomics and RNA-seq
GROSERDU_OdontostomatidD_Odo10_OdoF2+Or5	SRR8535512	62.7	57.02	56.35	SAMN10864993	Metatranscriptome of saline water microbial communities from Sakinaw Lake, British Columbia, Canada - sak_2011_1_27_50m
GROSERDU_OdontostomatidD_Odo10_OdoF2+Or5	SRR12063584	62.69	57.02	56.34	SAMN15332828	Kettle_Holes_BIBS_Metatranscriptomics
GROSERDU_OdontostomatidD_Odo10_OdoF2+Or5	SRR8536096	62.66	57.02	56.31	SAMN10864988	Metatranscriptome of saline water microbial communities from Sakinaw Lake, British Columbia, Canada - sak_2013_6_6_60m
GROSERDU_OdontostomatidD_Odo10_OdoF2+Or5	SRR11828959	62.61	57.02	56.27	SAMN14511375	Metatranscriptome of salt marsh sediment microbial communities from Sand Creek Marshes, Rowley, MA, United States - 5SP15
GROSERDU_OdontostomatidD_Odo10_OdoF2+Or5	SRR7153038	62.53	57.02	56.19	SAMN07124884	peat metagenome Metagenome
GROSERDU_OdontostomatidD_Odo10_OdoF2+Or5	SRR7153007	62.51	57.02	56.18	SAMN07125062	peat metagenome Metagenome
GROSERDU_OdontostomatidD_Odo10_OdoF2+Or5	SRR12685681	61.89	56.14	55.62	SAMN15741036	Metatranscriptome of marine sediment microbial communities from Baltic Sea, Sweden - F19MarK
GROSERDU_OdontostomatidD_Odo10_OdoF2+Or5	SRR12685052	61.7	56.14	55.45	SAMN15741800	Metatranscriptome of marine sediment microbial communities from Baltic Sea, Sweden - F18JunD
GROSERDU_OdontostomatidD_Odo10_OdoF2+Or5	SRR6973926	61.68	56.14	55.43	SAMN08777035	Groundwater sediment microbial communities from an aquifer adjacent to Colorado River, USA - East River metaT ERMLT660_1_16_1Ra metatranscriptome
GROSERDU_OdontostomatidD_Odo10_OdoF2+Or5	SRR8535483	60.94	55.26	54.77	SAMN10864991	Metatranscriptome of saline water microbial communities from Sakinaw Lake, British Columbia, Canada - sak_2010_1_5_120m
GROSERDU_OdontostomatidD_Odo10_OdoF2+Or5	SRR12063585	60.62	55.26	54.48	SAMN15332827	Kettle_Holes_BIBS_Metatranscriptomics
GROSERDU_OdontostomatidD_Odo10_OdoF2+Or5	SRR7428109	59.69	54.39	53.65	SAMN04044563	Impact of hydrocarbons on microbial mats structure and activity
GROSERDU_OdontostomatidD_Odo10_OdoF2+Or5	SRR12063623	59.66	54.39	53.62	SAMN15332821	Kettle_Holes_BIBS_Metatranscriptomics
GROSERDU_OdontostomatidD_Odo10_OdoF2+Or5	SRR10080829	59.06	53.51	53.07	SAMN12709315	Using microbial functional biomarkers to track contaminant exposure down a river continuum
GROSERDU_OdontostomatidD_Odo10_OdoF2+Or5	SRR8535692	58.79	53.51	52.83	SAMN10864897	Metatranscriptome of saline water microbial communities from Sakinaw Lake, British Columbia, Canada - sak_2011_5_24_50m
GROSERDU_OdontostomatidD_Odo10_OdoF2+Or5	ERR4171976	58.75	53.51	52.8	SAMEA6852350	Microbial activities within freeze-thaw cycle in high-altitude permafrost revealed by Nanopore-based metagenomics and RNA-seq
GROSERDU_OdontostomatidD_Odo10_OdoF2+Or5	SRR5864112	58.24	52.63	52.34	SAMN05892949	Old Woman Creek wetland metagenomic sequencing
GROSERDU_OdontostomatidD_Odo10_OdoF2+Or5	SRR12063565	57.8	52.63	51.95	SAMN15332845	Kettle_Holes_BIBS_Metatranscriptomics
GROSERDU_OdontostomatidD_Odo10_OdoF2+Or5	SRR7153022	57.69	52.63	51.85	SAMN07125027	peat metagenome Metagenome
GROSERDU_OdontostomatidD_Odo10_OdoF2+Or5	SRR10080830	57.22	51.75	51.42	SAMN12709314	Using microbial functional biomarkers to track contaminant exposure down a river continuum
GROSERDU_OdontostomatidD_Odo10_OdoF2+Or5	SRR12063594	57	51.75	51.22	SAMN15332877	Kettle_Holes_BIBS_Metatranscriptomics
GROSERDU_OdontostomatidD_Odo10_OdoF2+Or5	SRR7109324	55.9	50.88	50.24	SAMN08777628	Metatranscriptome of freshwater microbial communities from McNutts Creek, Athens, Georgia, United States - 29-17 MT
GROSERDU_OdontostomatidD_Odo10_OdoF2+Or5	SRR7153006	55.67	50.88	50.04	SAMN07125062	peat metagenome Metagenome
GROSERDU_OdontostomatidD_Odo10_OdoF2+Or5	SRR5200660	55.11	50	49.53	SAMN06264124	Time series oxygenation of sediment surface
GROSERDU_OdontostomatidD_Odo10_OdoF2+Or5	SRR11648440	55.04	50	49.47	SAMN14510793	Metatranscriptome of marine sediment microbial communities from Baltic Sea, Sweden - May D
GROSERDU_OdontostomatidD_Odo10_OdoF2+Or5	SRR7085520	54.9	50	49.34	SAMN08777890	Metatranscriptome of estuarine water microbial communities from the Columbia River estuary, Oregon, United States â€“ R1033
GROSERDU_OdontostomatidD_Odo10_OdoF2+Or5	SRR12685051	54.78	50	49.24	SAMN15740523	Metatranscriptome of marine sediment microbial communities from Baltic Sea, Sweden - F18NovK
GROSERDU_OdontostomatidD_Odo10_OdoF2+Or5	SRR7153030	53.7	49.12	48.26	SAMN07125089	peat metagenome Metagenome
GROSERDU_OdontostomatidD_Odo10_OdoF2+Or5	SRR12063559	53.28	48.25	47.89	SAMN15332815	Kettle_Holes_BIBS_Metatranscriptomics
GROSERDU_OdontostomatidD_Odo10_OdoF2+Or5	SRR5200683	53.17	48.25	47.78	SAMN06264124	Time series oxygenation of sediment surface
GROSERDU_OdontostomatidD_Odo10_OdoF2+Or5	SRR5200682	53.02	48.25	47.65	SAMN06264124	Time series oxygenation of sediment surface
GROSERDU_OdontostomatidD_Odo10_OdoF2+Or5	SRR11647991	53.02	48.25	47.65	SAMN14510548	Metatranscriptome of marine sediment microbial communities from Baltic Sea, Sweden - 8L
GROSERDU_OdontostomatidD_Odo10_OdoF2+Or5	SRR12063586	52.91	48.25	47.56	SAMN15332826	Kettle_Holes_BIBS_Metatranscriptomics
GROSERDU_OdontostomatidD_Odo10_OdoF2+Or5	SRR6048922	52.85	48.25	47.5	SAMN07631323	Freshwater wetland microbial communities from Ohio, USA, analyzing the effect of biotic and abiotic controls - Mud 3 Core 4 Depth 3 metaT metatranscriptome
GROSERDU_OdontostomatidD_Odo10_OdoF2+Or5	SRR12063555	52.29	47.37	47	SAMN15332883	Kettle_Holes_BIBS_Metatranscriptomics
GROSERDU_OdontostomatidD_Odo10_OdoF2+Or5	SRR8535513	52.26	47.37	46.96	SAMN10865652	Metatranscriptome of saline water microbial communities from Sakinaw Lake, British Columbia, Canada - sak_2011_1_27_40m
GROSERDU_OdontostomatidD_Odo10_OdoF2+Or5	ERR543990	51.85	47.37	46.6	SAMEA2611747	Reconstructing the ecosystem functions of the active microbial community within Baltic Sea oxygen depleted sediments
GROSERDU_OdontostomatidD_Odo10_OdoF2+Or5	SRR12063600	51.01	46.49	45.84	SAMN15332871	Kettle_Holes_BIBS_Metatranscriptomics
GROSERDU_OdontostomatidD_Odo10_OdoF2+Or5	SRR7153031	50.81	46.49	45.67	SAMN07125089	peat metagenome Metagenome
GROSERDU_OdontostomatidD_Odo10_OdoF2+Or5	SRR5864107	50.45	45.61	45.34	SAMN05892930	Old Woman Creek wetland metagenomic sequencing
GROSERDU_OdontostomatidD_Odo10_OdoF2+Or5	SRR8535521	50.27	45.61	45.18	SAMN10864953	Metatranscriptome of saline water microbial communities from Sakinaw Lake, British Columbia, Canada - sak_2011_5_24_80m
GROSERDU_OdontostomatidD_Odo10_OdoF2+Or5	ERR543991	49.53	44.74	44.51	SAMEA2611748	Reconstructing the ecosystem functions of the active microbial community within Baltic Sea oxygen depleted sediments
GROSERDU_OdontostomatidD_Odo10_OdoF2+Or5	SRR8535523	49.08	44.74	44.11	SAMN10864971	Metatranscriptome of saline water microbial communities from Sakinaw Lake, British Columbia, Canada - sak_2011_5_24_120m
GROSERDU_OdontostomatidD_Odo10_OdoF2+Or5	SRR7153009	47.92	43.86	43.07	SAMN07125063	peat metagenome Metagenome
GROSERDU_OdontostomatidD_Odo10_OdoF2+Or5	SRR7153039	47.32	42.98	42.52	SAMN07124884	peat metagenome Metagenome
GROSERDU_OdontostomatidD_Odo10_OdoF2+Or5	SRR7153023	47.13	42.98	42.36	SAMN07125027	peat metagenome Metagenome
GROSERDU_OdontostomatidD_Odo10_OdoF2+Or5	SRR5200680	46.54	42.11	41.82	SAMN06264124	Time series oxygenation of sediment surface
GROSERDU_OdontostomatidD_Odo10_OdoF2+Or5	ERR2109476	46.5	42.11	41.79	SAMEA104232806	Retrieval of a million high-quality, full-length SSU rRNA sequences without primer bias
GROSERDU_OdontostomatidD_Odo10_OdoF2+Or5	SRR12063556	46.12	42.11	41.45	SAMN15332882	Kettle_Holes_BIBS_Metatranscriptomics
GROSERDU_OdontostomatidD_Odo10_OdoF2+Or5	SRR10915312	46.06	41.23	41.4	SAMN12813753	Microbial mat bacterial communities from Middle Island sinkhole, Lake Huron, Michigan, United States - MIS.2016.226 metagenome
GROSERDU_OdontostomatidD_Odo10_OdoF2+Or5	SRR5246518	45.72	41.23	41.09	SAMN06268573	Groundwater microbial communities from S. Glens Falls, New York, USA - water-only treatment rep 1 metatranscriptome
GROSERDU_OdontostomatidD_Odo10_OdoF2+Or5	SRR8535691	45.55	41.23	40.93	SAMN10865509	Metatranscriptome of saline water microbial communities from Sakinaw Lake, British Columbia, Canada - sak_2011_5_24_40m
GROSERDU_OdontostomatidD_Odo10_OdoF2+Or5	SRR5200681	45.54	41.23	40.92	SAMN06264124	Time series oxygenation of sediment surface
GROSERDU_OdontostomatidD_Odo10_OdoF2+Or5	SRR11647985	45.14	41.23	40.56	SAMN14510616	Metatranscriptome of marine sediment microbial communities from Baltic Sea, Sweden - 8K
GROSERDU_OdontostomatidD_Odo10_OdoF2+Or5	SRR12685210	45.09	41.23	40.53	SAMN15739885	Metatranscriptome of marine sediment microbial communities from Baltic Sea, Sweden - F18NovM
GROSERDU_OdontostomatidD_Odo10_OdoF2+Or5	SRR5457454	44.77	41.23	40.23	SAMN06267374	Freshwater sediment microbial communities in response to fracking from Pennsylvania, USA - Alex Branch Run_MetaT_ABR_2013 metatranscriptome
GROSERDU_OdontostomatidD_Odo10_OdoF2+Or5	SRR5864100	44.5	40.35	39.99	SAMN05892999	Old Woman Creek wetland metagenomic sequencing
GROSERDU_OdontostomatidD_Odo10_OdoF2+Or5	SRR10915313	44.32	39.47	39.83	SAMN12814021	Microbial mat bacterial communities from Middle Island sinkhole, Lake Huron, Michigan, United States - MIS.2016.202 metagenome
GROSERDU_OdontostomatidD_Odo10_OdoF2+Or5	SRR11828902	44.15	40.35	39.68	SAMN14511396	Metatranscriptome of salt marsh sediment microbial communities from Sand Creek Marshes, Rowley, MA, United States - 5SB15
GROSERDU_OdontostomatidD_Odo10_OdoF2+Or5	SRR5247038	43.92	40.35	39.47	SAMN06268474	Wetland microbial communities from Twitchell Island in the Sacramento Delta, California, USA - surface sediment Aug2011 Site C1 Bulk Metatranscriptome metatranscriptome
GROSERDU_OdontostomatidD_Odo10_OdoF2+Or5	SRR10080835	43.71	39.47	39.28	SAMN12709309	Using microbial functional biomarkers to track contaminant exposure down a river continuum
MOKOTNOV_Eantiquorum_18S_final_OF2+MedBc	ERR3856785	96.24	94.34	95.06	SAMEA6511917	Metagenomic and metatranscriptomic sequencing of water from the anoxic hypolimnion of a freshwater lake
MOKOTNOV_Eantiquorum_18S_final_OF2+MedBc	SRR12261227	91.24	89.62	90.13	SAMN15573537	Lake Mendota hypolimnetic metagenomes Metagenome
MOKOTNOV_Eantiquorum_18S_final_OF2+MedBc	SRR6203186	88.25	86.79	87.17	SAMN06268468	Wetland microbial communities from Twitchell Island in the Sacramento Delta, sample from surface sediment Feb2011 Site B1 Bulk Metatranscriptome metatranscriptome
MOKOTNOV_Eantiquorum_18S_final_OF2+MedBc	SRR7109323	87.26	85.85	86.19	SAMN08777223	Metatranscriptome of freshwater microbial communities from McNutts Creek, Athens, Georgia, United States - 3-17 MT
MOKOTNOV_Eantiquorum_18S_final_OF2+MedBc	SRR7109325	81.27	80.19	80.27	SAMN08777993	Metatranscriptome of freshwater microbial communities from McNutts Creek, Athens, Georgia, United States - 11-17 MT
MOKOTNOV_Eantiquorum_18S_final_OF2+MedBc	SRR5457454	80.27	79.25	79.29	SAMN06267374	Freshwater sediment microbial communities in response to fracking from Pennsylvania, USA - Alex Branch Run_MetaT_ABR_2013 metatranscriptome
MOKOTNOV_Eantiquorum_18S_final_OF2+MedBc	SRR11450579	78.34	77.36	77.39	SAMN14480281	Metagenomics and Metatranscriptomics analysis of microbial communities in paddy soils with different arsenic levels
MOKOTNOV_Eantiquorum_18S_final_OF2+MedBc	SRR7153009	78.3	77.36	77.34	SAMN07125063	peat metagenome Metagenome
MOKOTNOV_Eantiquorum_18S_final_OF2+MedBc	SRR12063555	77.77	76.42	76.82	SAMN15332883	Kettle_Holes_BIBS_Metatranscriptomics
MOKOTNOV_Eantiquorum_18S_final_OF2+MedBc	SRR13495288	77.7	76.42	76.75	SAMN17390593	Lake Cadagno metatranscriptomes
MOKOTNOV_Eantiquorum_18S_final_OF2+MedBc	SRR12676980	76.32	75.47	75.38	SAMN16221729	Microbiome survey of seasonally ferruginous Boreal Shield lakes, 2017-2018
MOKOTNOV_Eantiquorum_18S_final_OF2+MedBc	SRR12676990	75.56	74.53	74.64	SAMN16221733	Microbiome survey of seasonally ferruginous Boreal Shield lakes, 2017-2018
MOKOTNOV_Eantiquorum_18S_final_OF2+MedBc	ERR4221522	75.11	73.58	74.19	SAMEA6872902	Comprehensive dataset of shotgun metagenomes from stratified freshwater lakes and ponds
MOKOTNOV_Eantiquorum_18S_final_OF2+MedBc	SRR5246792	73.38	72.64	72.48	SAMN06268467	Wetland microbial communities from Twitchell Island in the Sacramento Delta, sample from surface sediment Feb2011 Site A1 Bulk Metatranscriptome metatranscriptome
MOKOTNOV_Eantiquorum_18S_final_OF2+MedBc	SRR7153038	73.31	72.64	72.41	SAMN07124884	peat metagenome Metagenome
MOKOTNOV_Eantiquorum_18S_final_OF2+MedBc	SRR6203184	70.55	69.81	69.69	SAMN06268472	Wetland microbial communities from Twitchell Island in the Sacramento Delta, sample from surface sediment Aug2011 Site A1 Bulk Metatranscriptome metatranscriptome
MOKOTNOV_Eantiquorum_18S_final_OF2+MedBc	SRR7153008	70.32	69.81	69.46	SAMN07125063	peat metagenome Metagenome
MOKOTNOV_Eantiquorum_18S_final_OF2+MedBc	SRR12676991	69.81	68.87	68.96	SAMN16221733	Microbiome survey of seasonally ferruginous Boreal Shield lakes, 2017-2018
MOKOTNOV_Eantiquorum_18S_final_OF2+MedBc	SRR12676976	68.14	66.98	67.3	SAMN16221731	Microbiome survey of seasonally ferruginous Boreal Shield lakes, 2017-2018
MOKOTNOV_Eantiquorum_18S_final_OF2+MedBc	SRR12676995	67.85	66.98	67.02	SAMN16221731	Microbiome survey of seasonally ferruginous Boreal Shield lakes, 2017-2018
MOKOTNOV_Eantiquorum_18S_final_OF2+MedBc	SRR13151503	65.44	65.09	64.64	SAMN16929098	Metatranscriptomic raw reads for water samples of the Yangtze River, China
MOKOTNOV_Eantiquorum_18S_final_OF2+MedBc	SRR15164349	64.12	63.21	63.34	SAMN20170169	Lake La Cruz metagenomic datasets
MOKOTNOV_Eantiquorum_18S_final_OF2+MedBc	SRR7615555	62.44	62.26	61.68	SAMN09201446	Metatranscriptome of freshwater microbial communities from McNutts Creek, Athens, Georgia, United States - 3-17_Aug_MT
MOKOTNOV_Eantiquorum_18S_final_OF2+MedBc	SRR5247040	62.44	62.26	61.68	SAMN06268469	Wetland microbial communities from Twitchell Island in the Sacramento Delta, sample from surface sediment Feb2011 Site L1 Bulk Metatranscriptome metatranscriptome
MOKOTNOV_Eantiquorum_18S_final_OF2+MedBc	SRR7109324	62.43	62.26	61.67	SAMN08777628	Metatranscriptome of freshwater microbial communities from McNutts Creek, Athens, Georgia, United States - 29-17 MT
MOKOTNOV_Eantiquorum_18S_final_OF2+MedBc	SRR6203672	60.35	60.38	59.62	SAMN06268473	Wetland microbial communities from Twitchell Island in the Sacramento Delta, sample from surface sediment Aug2011 Site B2 Bulk Metatranscriptome metatranscriptome
MOKOTNOV_Eantiquorum_18S_final_OF2+MedBc	SRR5247038	59.46	59.43	58.73	SAMN06268474	Wetland microbial communities from Twitchell Island in the Sacramento Delta, California, USA - surface sediment Aug2011 Site C1 Bulk Metatranscriptome metatranscriptome
MOKOTNOV_Eantiquorum_18S_final_OF2+MedBc	SRR7615563	59.45	59.43	58.72	SAMN09202377	Metatranscriptome of freshwater microbial communities from McNutts Creek, Athens, Georgia, United States - 20-17_Aug_MT
MOKOTNOV_Eantiquorum_18S_final_OF2+MedBc	ERR4221447	59.43	58.49	58.7	SAMEA6872932	Comprehensive dataset of shotgun metagenomes from stratified freshwater lakes and ponds
MOKOTNOV_Eantiquorum_18S_final_OF2+MedBc	SRR12676994	58.84	57.55	58.12	SAMN16221732	Microbiome survey of seasonally ferruginous Boreal Shield lakes, 2017-2018
MOKOTNOV_Eantiquorum_18S_final_OF2+MedBc	SRR7153007	58.43	58.49	57.72	SAMN07125062	peat metagenome Metagenome
MOKOTNOV_Eantiquorum_18S_final_OF2+MedBc	SRR7524631	57.72	57.55	57.02	SAMN09202242	Metatranscriptome of freshwater microbial communities from McNutts Creek, Athens, Georgia, United States - 20-17 MT
MOKOTNOV_Eantiquorum_18S_final_OF2+MedBc	ERR4225396	56.68	55.66	55.99	SAMEA6872900	Comprehensive dataset of shotgun metagenomes from stratified freshwater lakes and ponds
MOKOTNOV_Eantiquorum_18S_final_OF2+MedBc	SRR10080830	55.99	55.66	55.31	SAMN12709314	Using microbial functional biomarkers to track contaminant exposure down a river continuum
MOKOTNOV_Eantiquorum_18S_final_OF2+MedBc	SRR7153022	55.47	55.66	54.8	SAMN07125027	peat metagenome Metagenome
MOKOTNOV_Eantiquorum_18S_final_OF2+MedBc	SRR7153040	54.46	54.72	53.8	SAMN07124883	peat metagenome Metagenome
MOKOTNOV_Eantiquorum_18S_final_OF2+MedBc	SRR7109024	52.73	52.83	52.08	SAMN08777992	Metatranscriptome of freshwater microbial communities from McNutts Creek, Athens, Georgia, United States - 1-17 MT
MOKOTNOV_Eantiquorum_18S_final_OF2+MedBc	SRR7615557	52.47	52.83	51.83	SAMN09201445	Metatranscriptome of freshwater microbial communities from McNutts Creek, Athens, Georgia, United States - 29-17_Aug_MT
MOKOTNOV_Eantiquorum_18S_final_OF2+MedBc	SRR7153006	52.46	52.83	51.82	SAMN07125062	peat metagenome Metagenome
MOKOTNOV_Eantiquorum_18S_final_OF2+MedBc	SRR16914159	51.79	51.89	51.15	SAMN22563691	Polluted_river_water_with_POME Raw sequence reads
MOKOTNOV_Eantiquorum_18S_final_OF2+MedBc	SRR7153043	50.66	50.94	50.04	SAMN07124926	peat metagenome Metagenome
MOKOTNOV_Eantiquorum_18S_final_OF2+MedBc	SRR7153030	50.56	50.94	49.94	SAMN07125089	peat metagenome Metagenome
MOKOTNOV_Eantiquorum_18S_final_OF2+MedBc	SRR7524609	50.52	50.94	49.91	SAMN09202241	Metatranscriptome of freshwater microbial communities from McNutts Creek, Athens, Georgia, United States - 2-17 MT
MOKOTNOV_Eantiquorum_18S_final_OF2+MedBc	ERR4221775	48.31	48.11	47.72	SAMEA6872938	Comprehensive dataset of shotgun metagenomes from stratified freshwater lakes and ponds
MOKOTNOV_Eantiquorum_18S_final_OF2+MedBc	SRR7615556	47.57	48.11	46.99	SAMN09202376	Metatranscriptome of freshwater microbial communities from McNutts Creek, Athens, Georgia, United States - 11-17_Aug_MT
MOKOTNOV_Eantiquorum_18S_final_OF2+MedBc	SRR5468431	47.22	47.17	46.64	SAMN06267057	Freshwater sediment microbial communities from Prairie Pothole Lake near Jamestown, North Dakota, USA - PPLs Lake P8 Core (1) Depth 1-3cm May2015 metagenome
MOKOTNOV_Eantiquorum_18S_final_OF2+MedBc	SRR7615236	46.88	47.17	46.31	SAMN09201447	Metatranscriptome of freshwater microbial communities from McNutts Creek, Athens, Georgia, United States - 1-17_Aug_MT
MOKOTNOV_Eantiquorum_18S_final_OF2+MedBc	SRR7153023	46.74	47.17	46.17	SAMN07125027	peat metagenome Metagenome
MOKOTNOV_Eantiquorum_18S_final_OF2+MedBc	SRR7086969	46.66	47.17	46.09	SAMN08777431	Metatranscriptome of estuarine sediment microbial communities from the Columbia River estuary, Oregon, United States â€“ S.454
MOKOTNOV_Eantiquorum_18S_final_OF2+MedBc	SRR6048691	45.72	46.23	45.16	SAMN07631322	Freshwater sediment microbial communities in response to fracking from Pennsylvania, USA - Straight Creek_MetaT_SC_2012 metatranscriptome
MOKOTNOV_Eantiquorum_18S_final_OF2+MedBc	SRR7153041	45.57	46.23	45.01	SAMN07124883	peat metagenome Metagenome
MOKOTNOV_Eantiquorum_18S_final_OF2+MedBc	SRR7153031	44.93	45.28	44.38	SAMN07125089	peat metagenome Metagenome
MOKOTNOV_Eantiquorum_18S_final_OF2+MedBc	SRR7976406	44.92	45.28	44.37	SAMN08779537	Groundwater sediment microbial communities from an aquifer adjacent to Colorado River, USA - East River metaT ERMLIBT25_16_1Ra metatranscriptome
MOKOTNOV_Eantiquorum_18S_final_OF2+MedBc	SRR7153020	43.63	44.34	43.09	SAMN07125026	peat metagenome Metagenome
MOKOTNOV_Eantiquorum_18S_final_OF2+MedBc	SRR12676986	42.97	43.4	42.45	SAMN16221773	Microbiome survey of seasonally ferruginous Boreal Shield lakes, 2017-2018
MOKOTNOV_Eantiquorum_18S_final_OF2+MedBc	SRR1559353	42.93	42.45	42.41	SAMN03009080	Groundwater microbial communities from subsurface biofilms in sulfidic aquifer
MOKOTNOV_Eantiquorum_18S_final_OF2+MedBc	SRR404114	42.93	42.45	42.41	SAMN00780323	Targeted Biofilm samples from two redox zones- GS10_10 Project
MOKOTNOV_Eantiquorum_18S_final_OF2+MedBc	SRR931753	41.92	42.45	41.41	SAMN02230074	Lake Huron Sinkhole Photosynthetic Microbial Mats Metagenome
MOKOTNOV_Eantiquorum_18S_final_OF2+MedBc	ERR4171977	41.88	42.45	41.37	SAMEA6852350	Microbial activities within freeze-thaw cycle in high-altitude permafrost revealed by Nanopore-based metagenomics and RNA-seq
MOKOTNOV_Eantiquorum_18S_final_OF2+MedBc	SRR5581408	41.86	42.45	41.35	SAMN06343943	Freshwater sediment microbial communities in response to fracking from Pennsylvania, USA - Alex Branch Run_MetaG_ABR_2013 metagenome
MOKOTNOV_Eantiquorum_18S_final_OF2+MedBc	ERR4171976	40.89	41.51	40.39	SAMEA6852350	Microbial activities within freeze-thaw cycle in high-altitude permafrost revealed by Nanopore-based metagenomics and RNA-seq
MOKOTNOV_Eantiquorum_18S_final_OF2+MedBc	SRR7153028	40.32	40.57	39.83	SAMN07125090	peat metagenome Metagenome
MOKOTNOV_Eantiquorum_18S_final_OF2+MedBc	SRR7153010	40.12	40.57	39.63	SAMN07125060	peat metagenome Metagenome
MOKOTNOV_Eantiquorum_18S_final_OF2+MedBc	SRR8535511	39.99	40.57	39.5	SAMN10864994	Metatranscriptome of saline water microbial communities from Sakinaw Lake, British Columbia, Canada - sak_2011_1_27_36m
MOKOTNOV_Eantiquorum_18S_final_OF2+MedBc	SRR12063596	39.91	40.57	39.42	SAMN15332875	Kettle_Holes_BIBS_Metatranscriptomics
MOKOTNOV_Eantiquorum_18S_final_OF2+MedBc	SRR7153021	39.81	40.57	39.33	SAMN07125026	peat metagenome Metagenome
MOKOTNOV_Eantiquorum_18S_final_OF2+MedBc	SRR8535513	39.13	39.62	38.66	SAMN10865652	Metatranscriptome of saline water microbial communities from Sakinaw Lake, British Columbia, Canada - sak_2011_1_27_40m
MOKOTNOV_Eantiquorum_18S_final_OF2+MedBc	SRR12063605	39.09	39.62	38.61	SAMN15332867	Kettle_Holes_BIBS_Metatranscriptomics
MOKOTNOV_Eantiquorum_18S_final_OF2+MedBc	SRR7153036	38.96	39.62	38.49	SAMN07124903	peat metagenome Metagenome
MOKOTNOV_Eantiquorum_18S_final_OF2+MedBc	SRR8535477	38.29	37.74	37.82	SAMN10864992	Metatranscriptome of saline water microbial communities from Sakinaw Lake, British Columbia, Canada - sak_2010_1_5_45m
MOKOTNOV_Eantiquorum_18S_final_OF2+MedBc	SRR8535512	38.11	37.74	37.65	SAMN10864993	Metatranscriptome of saline water microbial communities from Sakinaw Lake, British Columbia, Canada - sak_2011_1_27_50m
MOKOTNOV_Eantiquorum_18S_final_OF2+MedBc	SRR7080553	38.09	38.68	37.63	SAMN08777751	Metatranscriptome of freshwater sediment microbial communities from post-fracked creek in Pennsylvania, United States - ABR_2015
MOKOTNOV_Eantiquorum_18S_final_OF2+MedBc	SRR12063578	37.93	38.68	37.47	SAMN15332833	Kettle_Holes_BIBS_Metatranscriptomics
MOKOTNOV_Eantiquorum_18S_final_OF2+MedBc	SRR6281418	37.65	37.74	37.19	SAMN08012392	freshwater metagenome Raw sequence reads
MOKOTNOV_Eantiquorum_18S_final_OF2+MedBc	SRR7086596	37.65	38.68	37.19	SAMN08778053	Metatranscriptome of estuarine sediment microbial communities from the Columbia River estuary, Oregon, United States â€“ S.386
MOKOTNOV_Eantiquorum_18S_final_OF2+MedBc	SRR13614415	37.08	37.74	36.63	SAMN17679123	Peat Soil Metagenome
MOKOTNOV_Eantiquorum_18S_final_OF2+MedBc	SRR11848696	37.03	36.79	36.58	SAMN14511328	Sediment microbial communities from Lake Baldegg, Lucerne, Switzerland - LB_0.25 metagenome
MOKOTNOV_Eantiquorum_18S_final_OF2+MedBc	SRR11828959	36.89	37.74	36.44	SAMN14511375	Metatranscriptome of salt marsh sediment microbial communities from Sand Creek Marshes, Rowley, MA, United States - 5SP15
MOKOTNOV_Eantiquorum_18S_final_OF2+MedBc	SRR7088796	36.87	37.74	36.42	SAMN08778027	Metatranscriptome of estuarine sediment microbial communities from the Columbia River estuary, Oregon, United States â€“ S.499
MOKOTNOV_Eantiquorum_18S_final_OF2+MedBc	ERR753544	36.8	36.79	36.35	SAMEA3233631	Microbial diversity and community respiration in freshwater sediments influenced by artificial light at night
MOKOTNOV_Eantiquorum_18S_final_OF2+MedBc	ERR753549	36.8	36.79	36.35	SAMEA3233636	Microbial diversity and community respiration in freshwater sediments influenced by artificial light at night
MOKOTNOV_Eantiquorum_18S_final_OF2+MedBc	ERR753550	36.8	36.79	36.35	SAMEA3233637	Microbial diversity and community respiration in freshwater sediments influenced by artificial light at night
MOKOTNOV_Eantiquorum_18S_final_OF2+MedBc	SRR6973926	36.25	36.79	35.8	SAMN08777035	Groundwater sediment microbial communities from an aquifer adjacent to Colorado River, USA - East River metaT ERMLT660_1_16_1Ra metatranscriptome
MOKOTNOV_Eantiquorum_18S_final_OF2+MedBc	SRR7976325	36.21	35.85	35.76	SAMN08779591	Active sludge microbial communities of municipal wastewater-treating anaerobic digesters from Japan â€“ AD_JPNHW2_MetaT metatranscriptome
MOKOTNOV_Eantiquorum_18S_final_OF2+MedBc	SRR3589013	36.18	35.85	35.74	SAMN05163191	Oxygenation of sediment surface, changes in microbial community and functions
MOKOTNOV_Eantiquorum_18S_final_OF2+MedBc	SRR3589015	36.18	35.85	35.74	SAMN05163191	Oxygenation of sediment surface, changes in microbial community and functions
MOKOTNOV_Eantiquorum_18S_final_OF2+MedBc	SRR3589021	36.18	35.85	35.74	SAMN05163191	Oxygenation of sediment surface, changes in microbial community and functions
MOKOTNOV_Eantiquorum_18S_final_OF2+MedBc	SRR3589027	36.18	35.85	35.74	SAMN05163191	Oxygenation of sediment surface, changes in microbial community and functions
MOKOTNOV_Eantiquorum_18S_final_OF2+MedBc	SRR6960540	36.16	35.85	35.72	SAMN08777088	Active sludge microbial communities of municipal wastewater-treating anaerobic digesters from Illinois, USA â€“ AD_UKC030_MetaT metatranscriptome
MOKOTNOV_Eantiquorum_18S_final_OF2+MedBc	SRR8706025	36.13	35.85	35.69	SAMN11096861	Mueggelsee 2014
MOKOTNOV_Eantiquorum_18S_final_OF2+MedBc	SRR7153032	36.11	36.79	35.67	SAMN07125088	peat metagenome Metagenome
MOKOTNOV_Eantiquorum_18S_final_OF2+MedBc	SRR3589030	35.96	35.85	35.52	SAMN05163191	Oxygenation of sediment surface, changes in microbial community and functions
MOKOTNOV_Eantiquorum_18S_final_OF2+MedBc	SRR12676983	35.66	34.91	35.22	SAMN16221773	Microbiome survey of seasonally ferruginous Boreal Shield lakes, 2017-2018
MOKOTNOV_Eantiquorum_18S_final_OF2+MedBc	SRR12676993	35.39	34.91	34.95	SAMN16221732	Microbiome survey of seasonally ferruginous Boreal Shield lakes, 2017-2018
MOKOTNOV_Eantiquorum_18S_final_OF2+MedBc	SRR8535480	35.37	34.91	34.94	SAMN10864995	Metatranscriptome of saline water microbial communities from Sakinaw Lake, British Columbia, Canada - sak_2010_1_5_50m
MOKOTNOV_Eantiquorum_18S_final_OF2+MedBc	SRR12676989	35.29	34.91	34.86	SAMN16221758	Microbiome survey of seasonally ferruginous Boreal Shield lakes, 2017-2018
MOKOTNOV_Eantiquorum_18S_final_OF2+MedBc	SRR3589016	35.24	34.91	34.81	SAMN05163191	Oxygenation of sediment surface, changes in microbial community and functions
MOKOTNOV_Eantiquorum_18S_final_OF2+MedBc	SRR12063557	35.23	35.85	34.8	SAMN15332881	Kettle_Holes_BIBS_Metatranscriptomics
MOKOTNOV_Eantiquorum_18S_final_OF2+MedBc	SRR3589023	35.22	34.91	34.79	SAMN05163191	Oxygenation of sediment surface, changes in microbial community and functions
MOKOTNOV_Eantiquorum_18S_final_OF2+MedBc	SRR12676979	35.07	34.91	34.64	SAMN16221729	Microbiome survey of seasonally ferruginous Boreal Shield lakes, 2017-2018
LAUFENJ_Epalxella_exigua_1_OF2+MedBc	SRR9938985	89.8	85.45	85.71	SAMN12511948	Ecological Shifts in Sedimentary Microbiota in Urban Canals
LAUFENJ_Epalxella_exigua_1_OF2+MedBc	SRR7109325	89.75	85.45	85.67	SAMN08777993	Metatranscriptome of freshwater microbial communities from McNutts Creek, Athens, Georgia, United States - 11-17 MT
LAUFENJ_Epalxella_exigua_1_OF2+MedBc	SRR6203672	88.77	84.55	84.72	SAMN06268473	Wetland microbial communities from Twitchell Island in the Sacramento Delta, sample from surface sediment Aug2011 Site B2 Bulk Metatranscriptome metatranscriptome
LAUFENJ_Epalxella_exigua_1_OF2+MedBc	SRR5457454	88.76	84.55	84.72	SAMN06267374	Freshwater sediment microbial communities in response to fracking from Pennsylvania, USA - Alex Branch Run_MetaT_ABR_2013 metatranscriptome
LAUFENJ_Epalxella_exigua_1_OF2+MedBc	SRR7109323	88.76	84.55	84.72	SAMN08777223	Metatranscriptome of freshwater microbial communities from McNutts Creek, Athens, Georgia, United States - 3-17 MT
LAUFENJ_Epalxella_exigua_1_OF2+MedBc	SRR12063557	87.81	83.64	83.81	SAMN15332881	Kettle_Holes_BIBS_Metatranscriptomics
LAUFENJ_Epalxella_exigua_1_OF2+MedBc	SRR7109024	87.79	83.64	83.79	SAMN08777992	Metatranscriptome of freshwater microbial communities from McNutts Creek, Athens, Georgia, United States - 1-17 MT
LAUFENJ_Epalxella_exigua_1_OF2+MedBc	SRR7109324	87.76	83.64	83.77	SAMN08777628	Metatranscriptome of freshwater microbial communities from McNutts Creek, Athens, Georgia, United States - 29-17 MT
LAUFENJ_Epalxella_exigua_1_OF2+MedBc	SRR12063591	86.82	82.73	82.86	SAMN15332880	Kettle_Holes_BIBS_Metatranscriptomics
LAUFENJ_Epalxella_exigua_1_OF2+MedBc	SRR7615555	86.81	82.73	82.86	SAMN09201446	Metatranscriptome of freshwater microbial communities from McNutts Creek, Athens, Georgia, United States - 3-17_Aug_MT
LAUFENJ_Epalxella_exigua_1_OF2+MedBc	SRR7153040	86.79	82.73	82.84	SAMN07124883	peat metagenome Metagenome
LAUFENJ_Epalxella_exigua_1_OF2+MedBc	SRR6203186	86.77	82.73	82.82	SAMN06268468	Wetland microbial communities from Twitchell Island in the Sacramento Delta, sample from surface sediment Feb2011 Site B1 Bulk Metatranscriptome metatranscriptome
LAUFENJ_Epalxella_exigua_1_OF2+MedBc	SRR11450579	85.82	81.82	81.92	SAMN14480281	Metagenomics and Metatranscriptomics analysis of microbial communities in paddy soils with different arsenic levels
LAUFENJ_Epalxella_exigua_1_OF2+MedBc	SRR7524609	84.84	80.91	80.97	SAMN09202241	Metatranscriptome of freshwater microbial communities from McNutts Creek, Athens, Georgia, United States - 2-17 MT
LAUFENJ_Epalxella_exigua_1_OF2+MedBc	SRR7153008	84.8	80.91	80.94	SAMN07125063	peat metagenome Metagenome
LAUFENJ_Epalxella_exigua_1_OF2+MedBc	SRR7615557	83.83	80	80.01	SAMN09201445	Metatranscriptome of freshwater microbial communities from McNutts Creek, Athens, Georgia, United States - 29-17_Aug_MT
LAUFENJ_Epalxella_exigua_1_OF2+MedBc	SRR7153041	83.83	80	80.01	SAMN07124883	peat metagenome Metagenome
LAUFENJ_Epalxella_exigua_1_OF2+MedBc	SRR7153009	83.81	80	79.99	SAMN07125063	peat metagenome Metagenome
LAUFENJ_Epalxella_exigua_1_OF2+MedBc	SRR7086596	82.84	79.09	79.07	SAMN08778053	Metatranscriptome of estuarine sediment microbial communities from the Columbia River estuary, Oregon, United States â€“ S.386
LAUFENJ_Epalxella_exigua_1_OF2+MedBc	SRR12063555	82.26	78.18	78.51	SAMN15332883	Kettle_Holes_BIBS_Metatranscriptomics
LAUFENJ_Epalxella_exigua_1_OF2+MedBc	SRR7524631	80.97	77.27	77.28	SAMN09202242	Metatranscriptome of freshwater microbial communities from McNutts Creek, Athens, Georgia, United States - 20-17 MT
LAUFENJ_Epalxella_exigua_1_OF2+MedBc	SRR7615563	80.85	77.27	77.17	SAMN09202377	Metatranscriptome of freshwater microbial communities from McNutts Creek, Athens, Georgia, United States - 20-17_Aug_MT
LAUFENJ_Epalxella_exigua_1_OF2+MedBc	SRR6203184	80.34	76.36	76.68	SAMN06268472	Wetland microbial communities from Twitchell Island in the Sacramento Delta, sample from surface sediment Aug2011 Site A1 Bulk Metatranscriptome metatranscriptome
LAUFENJ_Epalxella_exigua_1_OF2+MedBc	SRR7153038	79.85	76.36	76.21	SAMN07124884	peat metagenome Metagenome
LAUFENJ_Epalxella_exigua_1_OF2+MedBc	SRR7153043	78.86	75.45	75.27	SAMN07124926	peat metagenome Metagenome
LAUFENJ_Epalxella_exigua_1_OF2+MedBc	SRR12568041	77.97	74.55	74.42	SAMN15963220	Clinical relevance of virome dynamics in liver transplant recipients
LAUFENJ_Epalxella_exigua_1_OF2+MedBc	SRR7088796	77.06	73.64	73.55	SAMN08778027	Metatranscriptome of estuarine sediment microbial communities from the Columbia River estuary, Oregon, United States â€“ S.499
LAUFENJ_Epalxella_exigua_1_OF2+MedBc	SRR12676990	75.88	72.73	72.43	SAMN16221733	Microbiome survey of seasonally ferruginous Boreal Shield lakes, 2017-2018
LAUFENJ_Epalxella_exigua_1_OF2+MedBc	SRR5247038	75.87	72.73	72.42	SAMN06268474	Wetland microbial communities from Twitchell Island in the Sacramento Delta, California, USA - surface sediment Aug2011 Site C1 Bulk Metatranscriptome metatranscriptome
LAUFENJ_Epalxella_exigua_1_OF2+MedBc	SRR12063548	75.31	71.82	71.88	SAMN15332890	Kettle_Holes_BIBS_Metatranscriptomics
LAUFENJ_Epalxella_exigua_1_OF2+MedBc	SRR6048691	74.11	70.91	70.73	SAMN07631322	Freshwater sediment microbial communities in response to fracking from Pennsylvania, USA - Straight Creek_MetaT_SC_2012 metatranscriptome
LAUFENJ_Epalxella_exigua_1_OF2+MedBc	SRR7153030	73.96	70.91	70.6	SAMN07125089	peat metagenome Metagenome
LAUFENJ_Epalxella_exigua_1_OF2+MedBc	SRR7615236	73.22	70	69.88	SAMN09201447	Metatranscriptome of freshwater microbial communities from McNutts Creek, Athens, Georgia, United States - 1-17_Aug_MT
LAUFENJ_Epalxella_exigua_1_OF2+MedBc	ERR435911	72.3	69.09	69	SAMEA2361780	Unraveling the stratification of an iron-oxidizing microbial mat by metatranscriptomics
LAUFENJ_Epalxella_exigua_1_OF2+MedBc	SRR6853248	70.44	67.27	67.23	SAMN08728357	Metagenomics analysis of virome in a wastewater reclamation plant by flow cytometric sorting
LAUFENJ_Epalxella_exigua_1_OF2+MedBc	SRR7153031	70.13	67.27	66.94	SAMN07125089	peat metagenome Metagenome
LAUFENJ_Epalxella_exigua_1_OF2+MedBc	SRR7615556	70.08	67.27	66.89	SAMN09202376	Metatranscriptome of freshwater microbial communities from McNutts Creek, Athens, Georgia, United States - 11-17_Aug_MT
LAUFENJ_Epalxella_exigua_1_OF2+MedBc	SRR7153036	69.34	66.36	66.18	SAMN07124903	peat metagenome Metagenome
LAUFENJ_Epalxella_exigua_1_OF2+MedBc	SRR12063592	69.14	66.36	65.99	SAMN15332879	Kettle_Holes_BIBS_Metatranscriptomics
LAUFENJ_Epalxella_exigua_1_OF2+MedBc	SRR6713271	67.43	64.55	64.36	SAMN06692169	Trichodesmium holobiont Raw sequence reads
LAUFENJ_Epalxella_exigua_1_OF2+MedBc	SRR12676976	67.38	64.55	64.31	SAMN16221731	Microbiome survey of seasonally ferruginous Boreal Shield lakes, 2017-2018
LAUFENJ_Epalxella_exigua_1_OF2+MedBc	SRR10080830	66.41	63.64	63.39	SAMN12709314	Using microbial functional biomarkers to track contaminant exposure down a river continuum
LAUFENJ_Epalxella_exigua_1_OF2+MedBc	SRR7153010	66.29	63.64	63.27	SAMN07125060	peat metagenome Metagenome
LAUFENJ_Epalxella_exigua_1_OF2+MedBc	SRR12063605	64.41	61.82	61.48	SAMN15332867	Kettle_Holes_BIBS_Metatranscriptomics
LAUFENJ_Epalxella_exigua_1_OF2+MedBc	SRR7153033	63.56	60.91	60.67	SAMN07125094	peat metagenome Metagenome
LAUFENJ_Epalxella_exigua_1_OF2+MedBc	SRR7153006	62.2	60	59.37	SAMN07125062	peat metagenome Metagenome
LAUFENJ_Epalxella_exigua_1_OF2+MedBc	SRR7152997	60.79	58.18	58.02	SAMN07125094	peat metagenome Metagenome
LAUFENJ_Epalxella_exigua_1_OF2+MedBc	SRR12826514	60.2	57.27	57.46	SAMN16432584	Enhanced virus detection and metagenomic sequencing in patients with meningitis and encephalitis
LAUFENJ_Epalxella_exigua_1_OF2+MedBc	SRR5247040	60.07	58.18	57.34	SAMN06268469	Wetland microbial communities from Twitchell Island in the Sacramento Delta, sample from surface sediment Feb2011 Site L1 Bulk Metatranscriptome metatranscriptome
LAUFENJ_Epalxella_exigua_1_OF2+MedBc	SRR12063596	59.29	57.27	56.59	SAMN15332875	Kettle_Holes_BIBS_Metatranscriptomics
LAUFENJ_Epalxella_exigua_1_OF2+MedBc	SRR12063530	58.62	56.36	55.95	SAMN15332906	Kettle_Holes_BIBS_Metatranscriptomics
LAUFENJ_Epalxella_exigua_1_OF2+MedBc	SRR931753	58.54	56.36	55.88	SAMN02230074	Lake Huron Sinkhole Photosynthetic Microbial Mats Metagenome
LAUFENJ_Epalxella_exigua_1_OF2+MedBc	SRR12676991	58.38	56.36	55.73	SAMN16221733	Microbiome survey of seasonally ferruginous Boreal Shield lakes, 2017-2018
LAUFENJ_Epalxella_exigua_1_OF2+MedBc	SRR7153007	58.23	56.36	55.58	SAMN07125062	peat metagenome Metagenome
LAUFENJ_Epalxella_exigua_1_OF2+MedBc	SRR5246523	57.59	55.45	54.97	SAMN06268577	Groundwater microbial communities from S. Glens Falls, New York, USA - Field experiment aqueous naphthalene treatment rep 1 metatranscriptome
LAUFENJ_Epalxella_exigua_1_OF2+MedBc	SRR7153022	57.35	55.45	54.74	SAMN07125027	peat metagenome Metagenome
LAUFENJ_Epalxella_exigua_1_OF2+MedBc	SRR11450580	56.89	54.55	54.29	SAMN14480280	Metagenomics and Metatranscriptomics analysis of microbial communities in paddy soils with different arsenic levels
LAUFENJ_Epalxella_exigua_1_OF2+MedBc	SRR5246518	56.71	54.55	54.13	SAMN06268573	Groundwater microbial communities from S. Glens Falls, New York, USA - water-only treatment rep 1 metatranscriptome
LAUFENJ_Epalxella_exigua_1_OF2+MedBc	SRR5864113	55.9	52.73	53.36	SAMN05892991	Old Woman Creek wetland metagenomic sequencing
LAUFENJ_Epalxella_exigua_1_OF2+MedBc	SRR12676979	55.36	52.73	52.84	SAMN16221729	Microbiome survey of seasonally ferruginous Boreal Shield lakes, 2017-2018
LAUFENJ_Epalxella_exigua_1_OF2+MedBc	SRR6284153	54.79	51.82	52.29	SAMN07998239	Viral diversity in Kampala wastewater and surface water
LAUFENJ_Epalxella_exigua_1_OF2+MedBc	SRR12825401	53.93	51.82	51.47	SAMN16424710	Waiwera River metagenomic sequencing and assembly
LAUFENJ_Epalxella_exigua_1_OF2+MedBc	SRR7153020	53.14	51.82	50.72	SAMN07125026	peat metagenome Metagenome
LAUFENJ_Epalxella_exigua_1_OF2+MedBc	SRR6473827	52.66	50	50.27	SAMN08364495	Taxonomic and functional heterogeneity of the gill microbiome in Phacoides pectinatus
LAUFENJ_Epalxella_exigua_1_OF2+MedBc	SRR11828959	52.51	50.91	50.12	SAMN14511375	Metatranscriptome of salt marsh sediment microbial communities from Sand Creek Marshes, Rowley, MA, United States - 5SP15
LAUFENJ_Epalxella_exigua_1_OF2+MedBc	SRR5246522	52.24	50	49.86	SAMN06268578	Groundwater microbial communities from coal-tar-waste-contaminated well in S. Glens Falls, New York, USA - aqueous naphthalene treatment rep 2 metatranscriptome
LAUFENJ_Epalxella_exigua_1_OF2+MedBc	SRR12676987	51.88	49.09	49.52	SAMN16221758	Microbiome survey of seasonally ferruginous Boreal Shield lakes, 2017-2018
LAUFENJ_Epalxella_exigua_1_OF2+MedBc	SRR7086969	51.5	50	49.16	SAMN08777431	Metatranscriptome of estuarine sediment microbial communities from the Columbia River estuary, Oregon, United States â€“ S.454
LAUFENJ_Epalxella_exigua_1_OF2+MedBc	SRR7153032	51.48	50	49.14	SAMN07125088	peat metagenome Metagenome
LAUFENJ_Epalxella_exigua_1_OF2+MedBc	SRR7153021	51.33	50	48.99	SAMN07125026	peat metagenome Metagenome
LAUFENJ_Epalxella_exigua_1_OF2+MedBc	ERR435910	50.9	48.18	48.58	SAMEA2361779	Unraveling the stratification of an iron-oxidizing microbial mat by metatranscriptomics
LAUFENJ_Epalxella_exigua_1_OF2+MedBc	SRR12687775	50.87	49.09	48.55	SAMN16213197	Geochemistry, total and active microbial composition, and antimicrobial resistant genes are used to create random forest predictive models of unconventional oil and gas activity in streams in Pennsylvania
LAUFENJ_Epalxella_exigua_1_OF2+MedBc	SRR931752	50.74	48.18	48.43	SAMN02230073	Lake Huron Sinkhole Photosynthetic Microbial Mats Metagenome
LAUFENJ_Epalxella_exigua_1_OF2+MedBc	SRR12063578	48.86	47.27	46.63	SAMN15332833	Kettle_Holes_BIBS_Metatranscriptomics
LAUFENJ_Epalxella_exigua_1_OF2+MedBc	SRR7976325	48.65	46.36	46.44	SAMN08779591	Active sludge microbial communities of municipal wastewater-treating anaerobic digesters from Japan â€“ AD_JPNHW2_MetaT metatranscriptome
LAUFENJ_Epalxella_exigua_1_OF2+MedBc	SRR8535513	48.64	47.27	46.42	SAMN10865652	Metatranscriptome of saline water microbial communities from Sakinaw Lake, British Columbia, Canada - sak_2011_1_27_40m
LAUFENJ_Epalxella_exigua_1_OF2+MedBc	SRR12676980	48.53	47.27	46.32	SAMN16221729	Microbiome survey of seasonally ferruginous Boreal Shield lakes, 2017-2018
LAUFENJ_Epalxella_exigua_1_OF2+MedBc	SRR10080829	48.19	46.36	46	SAMN12709315	Using microbial functional biomarkers to track contaminant exposure down a river continuum
LAUFENJ_Epalxella_exigua_1_OF2+MedBc	SRR12676994	48.07	46.36	45.88	SAMN16221732	Microbiome survey of seasonally ferruginous Boreal Shield lakes, 2017-2018
LAUFENJ_Epalxella_exigua_1_OF2+MedBc	SRR7080553	47.86	46.36	45.68	SAMN08777751	Metatranscriptome of freshwater sediment microbial communities from post-fracked creek in Pennsylvania, United States - ABR_2015
LAUFENJ_Epalxella_exigua_1_OF2+MedBc	SRR12676995	47.56	46.36	45.4	SAMN16221731	Microbiome survey of seasonally ferruginous Boreal Shield lakes, 2017-2018
LAUFENJ_Epalxella_exigua_1_OF2+MedBc	SRR7153023	47.45	46.36	45.29	SAMN07125027	peat metagenome Metagenome
LAUFENJ_Epalxella_exigua_1_OF2+MedBc	SRR12063556	46.94	45.45	44.8	SAMN15332882	Kettle_Holes_BIBS_Metatranscriptomics
LAUFENJ_Epalxella_exigua_1_OF2+MedBc	SRR7976406	46.68	45.45	44.55	SAMN08779537	Groundwater sediment microbial communities from an aquifer adjacent to Colorado River, USA - East River metaT ERMLIBT25_16_1Ra metatranscriptome
LAUFENJ_Epalxella_exigua_1_OF2+MedBc	SRR16914159	46.67	45.45	44.54	SAMN22563691	Polluted_river_water_with_POME Raw sequence reads
LAUFENJ_Epalxella_exigua_1_OF2+MedBc	SRR5246524	45.87	43.64	43.78	SAMN06268577	Groundwater microbial communities from S. Glens Falls, New York, USA - Field experiment aqueous naphthalene treatment rep 1 metatranscriptome
LAUFENJ_Epalxella_exigua_1_OF2+MedBc	SRR12687770	45.31	43.64	43.25	SAMN16213202	Geochemistry, total and active microbial composition, and antimicrobial resistant genes are used to create random forest predictive models of unconventional oil and gas activity in streams in Pennsylvania
LAUFENJ_Epalxella_exigua_1_OF2+MedBc	SRR2090172	44.62	42.73	42.59	SAMN03842450	Terrestrial subsurface C, N, S and H cycles cross-linked by metabolic handoffs
LAUFENJ_Epalxella_exigua_1_OF2+MedBc	SRR3989315	44.62	42.73	42.59	SAMN05422102	Groundwater microbial communities from Rifle, Colorado - Rifle Oxygen_injection C3 metagenome
LAUFENJ_Epalxella_exigua_1_OF2+MedBc	SRR6960540	44.34	42.73	42.32	SAMN08777088	Active sludge microbial communities of municipal wastewater-treating anaerobic digesters from Illinois, USA â€“ AD_UKC030_MetaT metatranscriptome
LAUFENJ_Epalxella_exigua_1_OF2+MedBc	SRR7976326	43.84	41.82	41.85	SAMN08779592	Active sludge microbial communities of municipal wastewater-treating anaerobic digesters from Japan â€“ AD_JPNHW3_MetaT metatranscriptome
LAUFENJ_Epalxella_exigua_1_OF2+MedBc	SRR12676993	43.8	41.82	41.81	SAMN16221732	Microbiome survey of seasonally ferruginous Boreal Shield lakes, 2017-2018
LAUFENJ_Epalxella_exigua_1_OF2+MedBc	SRR12676977	43.8	41.82	41.81	SAMN16221731	Microbiome survey of seasonally ferruginous Boreal Shield lakes, 2017-2018
LAUFENJ_Epalxella_exigua_1_OF2+MedBc	SRR5246792	43.68	42.73	41.69	SAMN06268467	Wetland microbial communities from Twitchell Island in the Sacramento Delta, sample from surface sediment Feb2011 Site A1 Bulk Metatranscriptome metatranscriptome
LAUFENJ_Epalxella_exigua_1_OF2+MedBc	SRR12676989	43.46	41.82	41.48	SAMN16221758	Microbiome survey of seasonally ferruginous Boreal Shield lakes, 2017-2018
LAUFENJ_Epalxella_exigua_1_OF2+MedBc	SRR8535691	43.21	41.82	41.24	SAMN10865509	Metatranscriptome of saline water microbial communities from Sakinaw Lake, British Columbia, Canada - sak_2011_5_24_40m
LAUFENJ_Epalxella_exigua_1_OF2+MedBc	SRR3589016	42.12	40	40.2	SAMN05163191	Oxygenation of sediment surface, changes in microbial community and functions
LAUFENJ_Epalxella_exigua_1_OF2+MedBc	SRR3589023	42.1	40	40.18	SAMN05163191	Oxygenation of sediment surface, changes in microbial community and functions
LAUFENJ_Epalxella_exigua_1_OF2+MedBc	SRR12676986	42	40.91	40.09	SAMN16221773	Microbiome survey of seasonally ferruginous Boreal Shield lakes, 2017-2018
LAUFENJ_Epalxella_exigua_1_OF2+MedBc	SRR5246521	41.97	40	40.06	SAMN06268578	Groundwater microbial communities from coal-tar-waste-contaminated well in S. Glens Falls, New York, USA - aqueous naphthalene treatment rep 2 metatranscriptome
EPOPOLO_MIrcalla_africana_ONP_OF2+MedBc	SRR11450579	74.24	100	100	SAMN14480281	Metagenomics and Metatranscriptomics analysis of microbial communities in paddy soils with different arsenic levels
EPOPOLO_MIrcalla_africana_ONP_OF2+MedBc	SRR5247038	73.24	98.68	98.65	SAMN06268474	Wetland microbial communities from Twitchell Island in the Sacramento Delta, California, USA - surface sediment Aug2011 Site C1 Bulk Metatranscriptome metatranscriptome
EPOPOLO_MIrcalla_africana_ONP_OF2+MedBc	SRR7086193	72.24	97.37	97.31	SAMN08778304	Metatranscriptome of estuarine sediment microbial communities from the Columbia River estuary, Oregon, United States â€“ S.189
EPOPOLO_MIrcalla_africana_ONP_OF2+MedBc	SRR6203186	71.24	96.05	95.96	SAMN06268468	Wetland microbial communities from Twitchell Island in the Sacramento Delta, sample from surface sediment Feb2011 Site B1 Bulk Metatranscriptome metatranscriptome
EPOPOLO_MIrcalla_africana_ONP_OF2+MedBc	SRR9938985	71.24	96.05	95.96	SAMN12511948	Ecological Shifts in Sedimentary Microbiota in Urban Canals
EPOPOLO_MIrcalla_africana_ONP_OF2+MedBc	SRR7615555	70.46	94.74	94.91	SAMN09201446	Metatranscriptome of freshwater microbial communities from McNutts Creek, Athens, Georgia, United States - 3-17_Aug_MT
EPOPOLO_MIrcalla_africana_ONP_OF2+MedBc	SRR6203672	69.25	93.42	93.28	SAMN06268473	Wetland microbial communities from Twitchell Island in the Sacramento Delta, sample from surface sediment Aug2011 Site B2 Bulk Metatranscriptome metatranscriptome
EPOPOLO_MIrcalla_africana_ONP_OF2+MedBc	SRR7109323	68.25	92.11	91.93	SAMN08777223	Metatranscriptome of freshwater microbial communities from McNutts Creek, Athens, Georgia, United States - 3-17 MT
EPOPOLO_MIrcalla_africana_ONP_OF2+MedBc	SRR7086969	66.51	89.47	89.58	SAMN08777431	Metatranscriptome of estuarine sediment microbial communities from the Columbia River estuary, Oregon, United States â€“ S.454
EPOPOLO_MIrcalla_africana_ONP_OF2+MedBc	SRR7086284	65.37	88.16	88.06	SAMN08777069	Metatranscriptome of estuarine sediment microbial communities from the Columbia River estuary, Oregon, United States â€“ S.272
EPOPOLO_MIrcalla_africana_ONP_OF2+MedBc	SRR6203184	65.34	88.16	88.02	SAMN06268472	Wetland microbial communities from Twitchell Island in the Sacramento Delta, sample from surface sediment Aug2011 Site A1 Bulk Metatranscriptome metatranscriptome
EPOPOLO_MIrcalla_africana_ONP_OF2+MedBc	SRR9939001	64.4	86.84	86.75	SAMN12511945	Ecological Shifts in Sedimentary Microbiota in Urban Canals
EPOPOLO_MIrcalla_africana_ONP_OF2+MedBc	SRR5246792	64.27	86.84	86.56	SAMN06268467	Wetland microbial communities from Twitchell Island in the Sacramento Delta, sample from surface sediment Feb2011 Site A1 Bulk Metatranscriptome metatranscriptome
EPOPOLO_MIrcalla_africana_ONP_OF2+MedBc	SRR7615563	63.33	85.53	85.3	SAMN09202377	Metatranscriptome of freshwater microbial communities from McNutts Creek, Athens, Georgia, United States - 20-17_Aug_MT
EPOPOLO_MIrcalla_africana_ONP_OF2+MedBc	SRR12685203	62.37	84.21	84.01	SAMN15741243	Metatranscriptome of marine sediment microbial communities from Baltic Sea, Sweden - F18NovB
EPOPOLO_MIrcalla_africana_ONP_OF2+MedBc	SRR11450577	62.31	84.21	83.93	SAMN14480283	Metagenomics and Metatranscriptomics analysis of microbial communities in paddy soils with different arsenic levels
EPOPOLO_MIrcalla_africana_ONP_OF2+MedBc	SRR7086491	62.29	84.21	83.91	SAMN08777067	Metatranscriptome of estuarine sediment microbial communities from the Columbia River estuary, Oregon, United States â€“ S.384
EPOPOLO_MIrcalla_africana_ONP_OF2+MedBc	SRR9938990	62.29	84.21	83.9	SAMN12511943	Ecological Shifts in Sedimentary Microbiota in Urban Canals
EPOPOLO_MIrcalla_africana_ONP_OF2+MedBc	SRR7109325	61.49	82.89	82.82	SAMN08777993	Metatranscriptome of freshwater microbial communities from McNutts Creek, Athens, Georgia, United States - 11-17 MT
EPOPOLO_MIrcalla_africana_ONP_OF2+MedBc	SRR5247040	60.31	81.58	81.24	SAMN06268469	Wetland microbial communities from Twitchell Island in the Sacramento Delta, sample from surface sediment Feb2011 Site L1 Bulk Metatranscriptome metatranscriptome
EPOPOLO_MIrcalla_africana_ONP_OF2+MedBc	SRR7004412	58.49	78.95	78.79	SAMN08777003	Metatranscriptome of tropical peat soil microbial communities from peatlands in Department of Meta, Colombia - 0116_SJ02_MP15_10_MT
EPOPOLO_MIrcalla_africana_ONP_OF2+MedBc	SRR7109324	58.29	78.95	78.51	SAMN08777628	Metatranscriptome of freshwater microbial communities from McNutts Creek, Athens, Georgia, United States - 29-17 MT
EPOPOLO_MIrcalla_africana_ONP_OF2+MedBc	SRR7007034	57.56	77.63	77.53	SAMN08779169	Metatranscriptome of tropical peat soil microbial communities from peatlands in Department of Meta, Colombia - 0216_QUI02_MP10_20_MT
EPOPOLO_MIrcalla_africana_ONP_OF2+MedBc	SRR16914159	57.51	77.63	77.46	SAMN22563691	Polluted_river_water_with_POME Raw sequence reads
EPOPOLO_MIrcalla_africana_ONP_OF2+MedBc	SRR14935037	56.53	76.32	76.14	SAMN19911939	Seasonal and depth dynamics of soil microbiota of two drained peatland sites (metatranscriptomes)
EPOPOLO_MIrcalla_africana_ONP_OF2+MedBc	SRR5864100	56.44	76.32	76.03	SAMN05892999	Old Woman Creek wetland metagenomic sequencing
EPOPOLO_MIrcalla_africana_ONP_OF2+MedBc	SRR5864107	55.5	75	74.76	SAMN05892930	Old Woman Creek wetland metagenomic sequencing
EPOPOLO_MIrcalla_africana_ONP_OF2+MedBc	SRR5864104	54.86	73.68	73.9	SAMN05893004	Old Woman Creek wetland metagenomic sequencing
EPOPOLO_MIrcalla_africana_ONP_OF2+MedBc	SRR5864110	54.52	73.68	73.44	SAMN05892989	Old Woman Creek wetland metagenomic sequencing
EPOPOLO_MIrcalla_africana_ONP_OF2+MedBc	SRR5864109	54.52	73.68	73.43	SAMN05892987	Old Woman Creek wetland metagenomic sequencing
EPOPOLO_MIrcalla_africana_ONP_OF2+MedBc	SRR7090829	53.55	72.37	72.13	SAMN08777412	Metatranscriptome of estuarine sediment microbial communities from the Columbia River estuary, Oregon, United States â€“ S771
EPOPOLO_MIrcalla_africana_ONP_OF2+MedBc	SRR5864101	51.69	69.74	69.63	SAMN05893002	Old Woman Creek wetland metagenomic sequencing
EPOPOLO_MIrcalla_africana_ONP_OF2+MedBc	SRR7153009	51.3	69.74	69.11	SAMN07125063	peat metagenome Metagenome
EPOPOLO_MIrcalla_africana_ONP_OF2+MedBc	SRR5864113	50.47	68.42	67.97	SAMN05892991	Old Woman Creek wetland metagenomic sequencing
EPOPOLO_MIrcalla_africana_ONP_OF2+MedBc	SRR5864108	49.72	67.11	66.97	SAMN05892932	Old Woman Creek wetland metagenomic sequencing
EPOPOLO_MIrcalla_africana_ONP_OF2+MedBc	SRR5864112	48.61	65.79	65.47	SAMN05892949	Old Woman Creek wetland metagenomic sequencing
EPOPOLO_MIrcalla_africana_ONP_OF2+MedBc	SRR7615556	48.58	65.79	65.44	SAMN09202376	Metatranscriptome of freshwater microbial communities from McNutts Creek, Athens, Georgia, United States - 11-17_Aug_MT
EPOPOLO_MIrcalla_africana_ONP_OF2+MedBc	SRR7109024	48.57	65.79	65.42	SAMN08777992	Metatranscriptome of freshwater microbial communities from McNutts Creek, Athens, Georgia, United States - 1-17 MT
EPOPOLO_MIrcalla_africana_ONP_OF2+MedBc	SRR7153008	46.34	63.16	62.41	SAMN07125063	peat metagenome Metagenome
EPOPOLO_MIrcalla_africana_ONP_OF2+MedBc	SRR7153040	45.39	61.84	61.14	SAMN07124883	peat metagenome Metagenome
EPOPOLO_MIrcalla_africana_ONP_OF2+MedBc	SRR7086279	43.43	59.21	58.5	SAMN08778306	Metatranscriptome of estuarine sediment microbial communities from the Columbia River estuary, Washington, United States â€“ S.264
EPOPOLO_MIrcalla_africana_ONP_OF2+MedBc	SRR5839025	43.41	59.21	58.48	SAMN06269106	Freshwater wetland microbial communities from Ohio, USA - Open water 3 Core 4 Depth 3 metaT metatranscriptome
EPOPOLO_MIrcalla_africana_ONP_OF2+MedBc	SRR5864105	42.97	57.89	57.89	SAMN05892934	Old Woman Creek wetland metagenomic sequencing
EPOPOLO_MIrcalla_africana_ONP_OF2+MedBc	SRR7153043	41.39	56.58	55.75	SAMN07124926	peat metagenome Metagenome
EPOPOLO_MIrcalla_africana_ONP_OF2+MedBc	SRR7615557	40.85	55.26	55.03	SAMN09201445	Metatranscriptome of freshwater microbial communities from McNutts Creek, Athens, Georgia, United States - 29-17_Aug_MT
EPOPOLO_MIrcalla_africana_ONP_OF2+MedBc	SRR7153010	40.44	55.26	54.47	SAMN07125060	peat metagenome Metagenome
EPOPOLO_MIrcalla_africana_ONP_OF2+MedBc	SRR7153022	39.56	53.95	53.29	SAMN07125027	peat metagenome Metagenome
EPOPOLO_MIrcalla_africana_ONP_OF2+MedBc	SRR7153023	37.6	51.32	50.65	SAMN07125027	peat metagenome Metagenome
EPOPOLO_MIrcalla_africana_ONP_OF2+MedBc	SRR7153038	35.61	48.68	47.97	SAMN07124884	peat metagenome Metagenome
EPOPOLO_MIrcalla_africana_ONP_OF2+MedBc	SRR7153007	35.46	48.68	47.76	SAMN07125062	peat metagenome Metagenome
EPOPOLO_MIrcalla_africana_ONP_OF2+MedBc	SRR7153041	35.44	48.68	47.73	SAMN07124883	peat metagenome Metagenome
EPOPOLO_MIrcalla_africana_ONP_OF2+MedBc	SRR12676990	34.88	47.37	46.98	SAMN16221733	Microbiome survey of seasonally ferruginous Boreal Shield lakes, 2017-2018
EPOPOLO_MIrcalla_africana_ONP_OF2+MedBc	SRR7004411	34.64	47.37	46.66	SAMN08777024	Metatranscriptome of tropical peat soil microbial communities from peatlands in Department of Meta, Colombia - 0116_SJ02_MP02_10_MT
EPOPOLO_MIrcalla_africana_ONP_OF2+MedBc	SRR12685025	33.64	46.05	45.32	SAMN15739887	Metatranscriptome of marine sediment microbial communities from Baltic Sea, Sweden - F18JunB
EPOPOLO_MIrcalla_africana_ONP_OF2+MedBc	ERR4171976	33.59	46.05	45.24	SAMEA6852350	Microbial activities within freeze-thaw cycle in high-altitude permafrost revealed by Nanopore-based metagenomics and RNA-seq
EPOPOLO_MIrcalla_africana_ONP_OF2+MedBc	SRR7812520	33.56	46.05	45.21	SAMN08776736	Metatranscriptome of estuarine sediment microbial communities from the Columbia River estuary, Washington, United States â€“ S.629
EPOPOLO_MIrcalla_africana_ONP_OF2+MedBc	SRR7812519	33.48	46.05	45.1	SAMN08776736	Metatranscriptome of estuarine sediment microbial communities from the Columbia River estuary, Washington, United States â€“ S.629
EPOPOLO_MIrcalla_africana_ONP_OF2+MedBc	SRR9938989	33.22	44.74	44.75	SAMN12511944	Ecological Shifts in Sedimentary Microbiota in Urban Canals
EPOPOLO_MIrcalla_africana_ONP_OF2+MedBc	SRR7153006	32.49	44.74	43.76	SAMN07125062	peat metagenome Metagenome
EPOPOLO_MIrcalla_africana_ONP_OF2+MedBc	SRR5864102	32.29	43.42	43.5	SAMN05892995	Old Woman Creek wetland metagenomic sequencing
EPOPOLO_MIrcalla_africana_ONP_OF2+MedBc	SRR7153034	30.72	42.11	41.38	SAMN07124902	peat metagenome Metagenome
EPOPOLO_MIrcalla_africana_ONP_OF2+MedBc	ERR4171977	30.64	42.11	41.27	SAMEA6852350	Microbial activities within freeze-thaw cycle in high-altitude permafrost revealed by Nanopore-based metagenomics and RNA-seq
EPOPOLO_MIrcalla_africana_ONP_OF2+MedBc	SRR12793420	30.39	40.79	40.93	SAMN16393109	A metabarcoding guideline for profiling amoeba communities
EPOPOLO_MIrcalla_africana_ONP_OF2+MedBc	SRR7153036	29.7	40.79	40.01	SAMN07124903	peat metagenome Metagenome
EPOPOLO_MIrcalla_africana_ONP_OF2+MedBc	SRR8535513	28.87	39.47	38.89	SAMN10865652	Metatranscriptome of saline water microbial communities from Sakinaw Lake, British Columbia, Canada - sak_2011_1_27_40m
EPOPOLO_MIrcalla_africana_ONP_OF2+MedBc	SRR7153033	28.79	39.47	38.78	SAMN07125094	peat metagenome Metagenome
EPOPOLO_MIrcalla_africana_ONP_OF2+MedBc	SRR7153030	28.68	39.47	38.63	SAMN07125089	peat metagenome Metagenome
EPOPOLO_MIrcalla_africana_ONP_OF2+MedBc	SRR7153031	28.49	39.47	38.37	SAMN07125089	peat metagenome Metagenome
EPOPOLO_MIrcalla_africana_ONP_OF2+MedBc	SRR14935062	28.22	38.16	38.01	SAMN19911916	Seasonal and depth dynamics of soil microbiota of two drained peatland sites (metatranscriptomes)
EPOPOLO_MIrcalla_africana_ONP_OF2+MedBc	SRR5864111	28.17	38.16	37.94	SAMN05892943	Old Woman Creek wetland metagenomic sequencing
EPOPOLO_MIrcalla_africana_ONP_OF2+MedBc	SRR5457454	27.65	38.16	37.25	SAMN06267374	Freshwater sediment microbial communities in response to fracking from Pennsylvania, USA - Alex Branch Run_MetaT_ABR_2013 metatranscriptome
EPOPOLO_MIrcalla_africana_ONP_OF2+MedBc	SRR7089624	27.03	36.84	36.41	SAMN08777413	Metatranscriptome of estuarine sediment microbial communities from the Columbia River estuary, Oregon, United States â€“ S.677
EPOPOLO_MIrcalla_africana_ONP_OF2+MedBc	ERR4171978	26.73	36.84	36.01	SAMEA6852351	Microbial activities within freeze-thaw cycle in high-altitude permafrost revealed by Nanopore-based metagenomics and RNA-seq
EPOPOLO_MIrcalla_africana_ONP_OF2+MedBc	SRR14935042	26.18	35.53	35.26	SAMN19911934	Seasonal and depth dynamics of soil microbiota of two drained peatland sites (metatranscriptomes)
EPOPOLO_MIrcalla_africana_ONP_OF2+MedBc	SRR5864106	25.03	34.21	33.71	SAMN05892939	Old Woman Creek wetland metagenomic sequencing
EPOPOLO_MIrcalla_africana_ONP_OF2+MedBc	SRR12063602	24.86	34.21	33.48	SAMN15332870	Kettle_Holes_BIBS_Metatranscriptomics
EPOPOLO_MIrcalla_africana_ONP_OF2+MedBc	SRR11649087	24.85	34.21	33.48	SAMN14510838	Metatranscriptome of marine sediment microbial communities from Baltic Sea, Sweden - May F
EPOPOLO_MIrcalla_africana_ONP_OF2+MedBc	SRR7524631	24.77	34.21	33.37	SAMN09202242	Metatranscriptome of freshwater microbial communities from McNutts Creek, Athens, Georgia, United States - 20-17 MT
EPOPOLO_MIrcalla_africana_ONP_OF2+MedBc	SRR11450580	24.66	34.21	33.22	SAMN14480280	Metagenomics and Metatranscriptomics analysis of microbial communities in paddy soils with different arsenic levels
EPOPOLO_MIrcalla_africana_ONP_OF2+MedBc	SRR7152997	24.25	32.89	32.67	SAMN07125094	peat metagenome Metagenome
EPOPOLO_MIrcalla_africana_ONP_OF2+MedBc	SRR14935064	24.17	32.89	32.55	SAMN19911914	Seasonal and depth dynamics of soil microbiota of two drained peatland sites (metatranscriptomes)
EPOPOLO_MIrcalla_africana_ONP_OF2+MedBc	SRR12261227	24.14	32.89	32.52	SAMN15573537	Lake Mendota hypolimnetic metagenomes Metagenome
EPOPOLO_MIrcalla_africana_ONP_OF2+MedBc	ERR543990	23.27	31.58	31.34	SAMEA2611747	Reconstructing the ecosystem functions of the active microbial community within Baltic Sea oxygen depleted sediments
EPOPOLO_MIrcalla_africana_ONP_OF2+MedBc	SRR7524609	22.78	31.58	30.68	SAMN09202241	Metatranscriptome of freshwater microbial communities from McNutts Creek, Athens, Georgia, United States - 2-17 MT
EPOPOLO_MIrcalla_africana_ONP_OF2+MedBc	SRR7615236	21.97	30.26	29.6	SAMN09201447	Metatranscriptome of freshwater microbial communities from McNutts Creek, Athens, Georgia, United States - 1-17_Aug_MT
EPOPOLO_MIrcalla_africana_ONP_OF2+MedBc	SRR6281419	21.64	28.95	29.15	SAMN08012474	freshwater metagenome Raw sequence reads
EPOPOLO_MIrcalla_africana_ONP_OF2+MedBc	SRR11828959	20.81	28.95	28.03	SAMN14511375	Metatranscriptome of salt marsh sediment microbial communities from Sand Creek Marshes, Rowley, MA, United States - 5SP15
EPOPOLO_MIrcalla_africana_ONP_OF2+MedBc	SRR12825404	20.25	27.63	27.27	SAMN16424709	Waiwera River metagenomic sequencing and assembly
EPOPOLO_MIrcalla_africana_ONP_OF2+MedBc	SRR7963516	19.4	26.32	26.13	SAMN09094056	Metatranscriptome of freshwater microbial communities from Altamaha River, Georgia, United States - Atl_Colum_RepB_8h
EPOPOLO_MIrcalla_africana_ONP_OF2+MedBc	SRR8535511	19.21	26.32	25.87	SAMN10864994	Metatranscriptome of saline water microbial communities from Sakinaw Lake, British Columbia, Canada - sak_2011_1_27_36m
EPOPOLO_MIrcalla_africana_ONP_OF2+MedBc	SRR10992719	18.38	25	24.76	SAMN13941159	Functional microbiomic approaches using lower airway samples identify a subset of lung microbial communities with evidence of active microbial metabolism
EPOPOLO_MIrcalla_africana_ONP_OF2+MedBc	ERR543991	18.35	25	24.72	SAMEA2611748	Reconstructing the ecosystem functions of the active microbial community within Baltic Sea oxygen depleted sediments
EPOPOLO_MIrcalla_africana_ONP_OF2+MedBc	SRR8535477	18.02	25	24.28	SAMN10864992	Metatranscriptome of saline water microbial communities from Sakinaw Lake, British Columbia, Canada - sak_2010_1_5_45m
EPOPOLO_MIrcalla_africana_ONP_OF2+MedBc	SRR11450586	17.35	23.68	23.37	SAMN14480284	Metagenomics and Metatranscriptomics analysis of microbial communities in paddy soils with different arsenic levels
EPOPOLO_MIrcalla_africana_ONP_OF2+MedBc	ERR2216331	17.23	23.68	23.21	SAMEA104408261	V4 region amplified with universal 18S primers from ten different samples taken around Uppsala, Sweden.
EPOPOLO_MIrcalla_africana_ONP_OF2+MedBc	SRR6284152	17.18	23.68	23.14	SAMN07998238	Viral diversity in Kampala wastewater and surface water
EPOPOLO_MIrcalla_africana_ONP_OF2+MedBc	SRR8535693	17.06	23.68	22.98	SAMN10865655	Metatranscriptome of saline water microbial communities from Sakinaw Lake, British Columbia, Canada - sak_2013_6_6_40m
EPOPOLO_MIrcalla_africana_ONP_OF2+MedBc	SRR7153042	17.04	23.68	22.95	SAMN07124901	peat metagenome Metagenome
EPOPOLO_MIrcalla_africana_ONP_OF2+MedBc	SRR931752	16.81	23.68	22.64	SAMN02230073	Lake Huron Sinkhole Photosynthetic Microbial Mats Metagenome
EPOPOLO_MIrcalla_africana_ONP_OF2+MedBc	SRR9939004	16.81	22.37	22.64	SAMN12511942	Ecological Shifts in Sedimentary Microbiota in Urban Canals
MOKOTP1_Mircalla_polidori_Epabebe10cells_Sdentatum_OF2+MedBc	SRR7007034	91.2	93	93.61	SAMN08779169	Metatranscriptome of tropical peat soil microbial communities from peatlands in Department of Meta, Colombia - 0216_QUI02_MP10_20_MT
MOKOTP1_Mircalla_polidori_Epabebe10cells_Sdentatum_OF2+MedBc	SRR11450579	90.17	92	92.56	SAMN14480281	Metagenomics and Metatranscriptomics analysis of microbial communities in paddy soils with different arsenic levels
MOKOTP1_Mircalla_polidori_Epabebe10cells_Sdentatum_OF2+MedBc	SRR9938985	90.17	92	92.56	SAMN12511948	Ecological Shifts in Sedimentary Microbiota in Urban Canals
MOKOTP1_Mircalla_polidori_Epabebe10cells_Sdentatum_OF2+MedBc	SRR6203672	90.17	92	92.56	SAMN06268473	Wetland microbial communities from Twitchell Island in the Sacramento Delta, sample from surface sediment Aug2011 Site B2 Bulk Metatranscriptome metatranscriptome
MOKOTP1_Mircalla_polidori_Epabebe10cells_Sdentatum_OF2+MedBc	SRR7109323	89.91	92	92.29	SAMN08777223	Metatranscriptome of freshwater microbial communities from McNutts Creek, Athens, Georgia, United States - 3-17 MT
MOKOTP1_Mircalla_polidori_Epabebe10cells_Sdentatum_OF2+MedBc	SRR6203184	88.2	90	90.54	SAMN06268472	Wetland microbial communities from Twitchell Island in the Sacramento Delta, sample from surface sediment Aug2011 Site A1 Bulk Metatranscriptome metatranscriptome
MOKOTP1_Mircalla_polidori_Epabebe10cells_Sdentatum_OF2+MedBc	SRR7615563	82.94	85	85.13	SAMN09202377	Metatranscriptome of freshwater microbial communities from McNutts Creek, Athens, Georgia, United States - 20-17_Aug_MT
MOKOTP1_Mircalla_polidori_Epabebe10cells_Sdentatum_OF2+MedBc	SRR7109024	81.95	84	84.13	SAMN08777992	Metatranscriptome of freshwater microbial communities from McNutts Creek, Athens, Georgia, United States - 1-17 MT
MOKOTP1_Mircalla_polidori_Epabebe10cells_Sdentatum_OF2+MedBc	SRR7109325	81.95	84	84.12	SAMN08777993	Metatranscriptome of freshwater microbial communities from McNutts Creek, Athens, Georgia, United States - 11-17 MT
MOKOTP1_Mircalla_polidori_Epabebe10cells_Sdentatum_OF2+MedBc	SRR5247038	81	83	83.15	SAMN06268474	Wetland microbial communities from Twitchell Island in the Sacramento Delta, California, USA - surface sediment Aug2011 Site C1 Bulk Metatranscriptome metatranscriptome
MOKOTP1_Mircalla_polidori_Epabebe10cells_Sdentatum_OF2+MedBc	SRR16914159	80.02	82	82.15	SAMN22563691	Polluted_river_water_with_POME Raw sequence reads
MOKOTP1_Mircalla_polidori_Epabebe10cells_Sdentatum_OF2+MedBc	SRR6203186	79.97	82	82.09	SAMN06268468	Wetland microbial communities from Twitchell Island in the Sacramento Delta, sample from surface sediment Feb2011 Site B1 Bulk Metatranscriptome metatranscriptome
MOKOTP1_Mircalla_polidori_Epabebe10cells_Sdentatum_OF2+MedBc	SRR7615555	79.95	82	82.07	SAMN09201446	Metatranscriptome of freshwater microbial communities from McNutts Creek, Athens, Georgia, United States - 3-17_Aug_MT
MOKOTP1_Mircalla_polidori_Epabebe10cells_Sdentatum_OF2+MedBc	SRR7615556	78.97	81	81.06	SAMN09202376	Metatranscriptome of freshwater microbial communities from McNutts Creek, Athens, Georgia, United States - 11-17_Aug_MT
MOKOTP1_Mircalla_polidori_Epabebe10cells_Sdentatum_OF2+MedBc	SRR7086969	77.26	79	79.31	SAMN08777431	Metatranscriptome of estuarine sediment microbial communities from the Columbia River estuary, Oregon, United States â€“ S.454
MOKOTP1_Mircalla_polidori_Epabebe10cells_Sdentatum_OF2+MedBc	SRR5246792	75.06	77	77.05	SAMN06268467	Wetland microbial communities from Twitchell Island in the Sacramento Delta, sample from surface sediment Feb2011 Site A1 Bulk Metatranscriptome metatranscriptome
MOKOTP1_Mircalla_polidori_Epabebe10cells_Sdentatum_OF2+MedBc	SRR7086284	74.15	76	76.11	SAMN08777069	Metatranscriptome of estuarine sediment microbial communities from the Columbia River estuary, Oregon, United States â€“ S.272
MOKOTP1_Mircalla_polidori_Epabebe10cells_Sdentatum_OF2+MedBc	SRR5247040	74.06	76	76.02	SAMN06268469	Wetland microbial communities from Twitchell Island in the Sacramento Delta, sample from surface sediment Feb2011 Site L1 Bulk Metatranscriptome metatranscriptome
MOKOTP1_Mircalla_polidori_Epabebe10cells_Sdentatum_OF2+MedBc	SRR9938990	73.3	75	75.25	SAMN12511943	Ecological Shifts in Sedimentary Microbiota in Urban Canals
MOKOTP1_Mircalla_polidori_Epabebe10cells_Sdentatum_OF2+MedBc	SRR7004412	72.49	74	74.41	SAMN08777003	Metatranscriptome of tropical peat soil microbial communities from peatlands in Department of Meta, Colombia - 0116_SJ02_MP15_10_MT
MOKOTP1_Mircalla_polidori_Epabebe10cells_Sdentatum_OF2+MedBc	SRR7086491	71.49	73	73.38	SAMN08777067	Metatranscriptome of estuarine sediment microbial communities from the Columbia River estuary, Oregon, United States â€“ S.384
MOKOTP1_Mircalla_polidori_Epabebe10cells_Sdentatum_OF2+MedBc	SRR7109324	70.97	73	72.85	SAMN08777628	Metatranscriptome of freshwater microbial communities from McNutts Creek, Athens, Georgia, United States - 29-17 MT
MOKOTP1_Mircalla_polidori_Epabebe10cells_Sdentatum_OF2+MedBc	SRR5864100	70.55	72	72.41	SAMN05892999	Old Woman Creek wetland metagenomic sequencing
MOKOTP1_Mircalla_polidori_Epabebe10cells_Sdentatum_OF2+MedBc	SRR5864109	68.64	70	70.46	SAMN05892987	Old Woman Creek wetland metagenomic sequencing
MOKOTP1_Mircalla_polidori_Epabebe10cells_Sdentatum_OF2+MedBc	SRR5864113	68.62	70	70.44	SAMN05892991	Old Woman Creek wetland metagenomic sequencing
MOKOTP1_Mircalla_polidori_Epabebe10cells_Sdentatum_OF2+MedBc	SRR5864110	66.61	68	68.38	SAMN05892989	Old Woman Creek wetland metagenomic sequencing
MOKOTP1_Mircalla_polidori_Epabebe10cells_Sdentatum_OF2+MedBc	SRR7153009	66.28	68	68.04	SAMN07125063	peat metagenome Metagenome
MOKOTP1_Mircalla_polidori_Epabebe10cells_Sdentatum_OF2+MedBc	SRR5864108	65.62	67	67.35	SAMN05892932	Old Woman Creek wetland metagenomic sequencing
MOKOTP1_Mircalla_polidori_Epabebe10cells_Sdentatum_OF2+MedBc	SRR9939001	65.39	67	67.12	SAMN12511945	Ecological Shifts in Sedimentary Microbiota in Urban Canals
MOKOTP1_Mircalla_polidori_Epabebe10cells_Sdentatum_OF2+MedBc	SRR5864101	64.71	66	66.42	SAMN05893002	Old Woman Creek wetland metagenomic sequencing
MOKOTP1_Mircalla_polidori_Epabebe10cells_Sdentatum_OF2+MedBc	SRR7086193	62.54	64	64.2	SAMN08778304	Metatranscriptome of estuarine sediment microbial communities from the Columbia River estuary, Oregon, United States â€“ S.189
MOKOTP1_Mircalla_polidori_Epabebe10cells_Sdentatum_OF2+MedBc	SRR7090829	61.29	63	62.91	SAMN08777412	Metatranscriptome of estuarine sediment microbial communities from the Columbia River estuary, Oregon, United States â€“ S771
MOKOTP1_Mircalla_polidori_Epabebe10cells_Sdentatum_OF2+MedBc	SRR5864104	60.99	62	62.61	SAMN05893004	Old Woman Creek wetland metagenomic sequencing
MOKOTP1_Mircalla_polidori_Epabebe10cells_Sdentatum_OF2+MedBc	SRR5864107	60.61	62	62.21	SAMN05892930	Old Woman Creek wetland metagenomic sequencing
MOKOTP1_Mircalla_polidori_Epabebe10cells_Sdentatum_OF2+MedBc	SRR7153008	60.33	62	61.93	SAMN07125063	peat metagenome Metagenome
MOKOTP1_Mircalla_polidori_Epabebe10cells_Sdentatum_OF2+MedBc	SRR7153040	58.07	60	59.61	SAMN07124883	peat metagenome Metagenome
MOKOTP1_Mircalla_polidori_Epabebe10cells_Sdentatum_OF2+MedBc	SRR7086279	57.55	59	59.07	SAMN08778306	Metatranscriptome of estuarine sediment microbial communities from the Columbia River estuary, Washington, United States â€“ S.264
MOKOTP1_Mircalla_polidori_Epabebe10cells_Sdentatum_OF2+MedBc	SRR11450577	56.61	58	58.11	SAMN14480283	Metagenomics and Metatranscriptomics analysis of microbial communities in paddy soils with different arsenic levels
MOKOTP1_Mircalla_polidori_Epabebe10cells_Sdentatum_OF2+MedBc	SRR7153022	56.09	58	57.58	SAMN07125027	peat metagenome Metagenome
MOKOTP1_Mircalla_polidori_Epabebe10cells_Sdentatum_OF2+MedBc	SRR5839025	55.22	57	56.68	SAMN06269106	Freshwater wetland microbial communities from Ohio, USA - Open water 3 Core 4 Depth 3 metaT metatranscriptome
MOKOTP1_Mircalla_polidori_Epabebe10cells_Sdentatum_OF2+MedBc	SRR7615557	54.33	56	55.77	SAMN09201445	Metatranscriptome of freshwater microbial communities from McNutts Creek, Athens, Georgia, United States - 29-17_Aug_MT
MOKOTP1_Mircalla_polidori_Epabebe10cells_Sdentatum_OF2+MedBc	SRR7153043	53.36	55	54.78	SAMN07124926	peat metagenome Metagenome
MOKOTP1_Mircalla_polidori_Epabebe10cells_Sdentatum_OF2+MedBc	SRR9938989	53	54	54.41	SAMN12511944	Ecological Shifts in Sedimentary Microbiota in Urban Canals
MOKOTP1_Mircalla_polidori_Epabebe10cells_Sdentatum_OF2+MedBc	SRR5864112	50.8	52	52.15	SAMN05892949	Old Woman Creek wetland metagenomic sequencing
MOKOTP1_Mircalla_polidori_Epabebe10cells_Sdentatum_OF2+MedBc	SRR7153010	50.62	52	51.96	SAMN07125060	peat metagenome Metagenome
MOKOTP1_Mircalla_polidori_Epabebe10cells_Sdentatum_OF2+MedBc	SRR7153041	50.38	52	51.71	SAMN07124883	peat metagenome Metagenome
MOKOTP1_Mircalla_polidori_Epabebe10cells_Sdentatum_OF2+MedBc	SRR12685203	49.73	51	51.05	SAMN15741243	Metatranscriptome of marine sediment microbial communities from Baltic Sea, Sweden - F18NovB
MOKOTP1_Mircalla_polidori_Epabebe10cells_Sdentatum_OF2+MedBc	SRR14935037	49.61	51	50.92	SAMN19911939	Seasonal and depth dynamics of soil microbiota of two drained peatland sites (metatranscriptomes)
MOKOTP1_Mircalla_polidori_Epabebe10cells_Sdentatum_OF2+MedBc	ERR4171977	47.48	49	48.74	SAMEA6852350	Microbial activities within freeze-thaw cycle in high-altitude permafrost revealed by Nanopore-based metagenomics and RNA-seq
MOKOTP1_Mircalla_polidori_Epabebe10cells_Sdentatum_OF2+MedBc	SRR7153023	46.47	48	47.7	SAMN07125027	peat metagenome Metagenome
MOKOTP1_Mircalla_polidori_Epabebe10cells_Sdentatum_OF2+MedBc	SRR5864105	45.93	47	47.15	SAMN05892934	Old Woman Creek wetland metagenomic sequencing
MOKOTP1_Mircalla_polidori_Epabebe10cells_Sdentatum_OF2+MedBc	SRR7004411	45.56	47	46.77	SAMN08777024	Metatranscriptome of tropical peat soil microbial communities from peatlands in Department of Meta, Colombia - 0116_SJ02_MP02_10_MT
MOKOTP1_Mircalla_polidori_Epabebe10cells_Sdentatum_OF2+MedBc	SRR7812519	44.62	46	45.8	SAMN08776736	Metatranscriptome of estuarine sediment microbial communities from the Columbia River estuary, Washington, United States â€“ S.629
MOKOTP1_Mircalla_polidori_Epabebe10cells_Sdentatum_OF2+MedBc	ERR4171976	44.55	46	45.73	SAMEA6852350	Microbial activities within freeze-thaw cycle in high-altitude permafrost revealed by Nanopore-based metagenomics and RNA-seq
MOKOTP1_Mircalla_polidori_Epabebe10cells_Sdentatum_OF2+MedBc	SRR7153007	44.18	46	45.35	SAMN07125062	peat metagenome Metagenome
MOKOTP1_Mircalla_polidori_Epabebe10cells_Sdentatum_OF2+MedBc	SRR12676990	43.71	45	44.87	SAMN16221733	Microbiome survey of seasonally ferruginous Boreal Shield lakes, 2017-2018
MOKOTP1_Mircalla_polidori_Epabebe10cells_Sdentatum_OF2+MedBc	SRR12685025	42.72	44	43.85	SAMN15739887	Metatranscriptome of marine sediment microbial communities from Baltic Sea, Sweden - F18JunB
MOKOTP1_Mircalla_polidori_Epabebe10cells_Sdentatum_OF2+MedBc	SRR7812520	42.71	44	43.84	SAMN08776736	Metatranscriptome of estuarine sediment microbial communities from the Columbia River estuary, Washington, United States â€“ S.629
MOKOTP1_Mircalla_polidori_Epabebe10cells_Sdentatum_OF2+MedBc	SRR7153038	42.37	44	43.49	SAMN07124884	peat metagenome Metagenome
MOKOTP1_Mircalla_polidori_Epabebe10cells_Sdentatum_OF2+MedBc	SRR7153006	41.49	43	42.59	SAMN07125062	peat metagenome Metagenome
MOKOTP1_Mircalla_polidori_Epabebe10cells_Sdentatum_OF2+MedBc	SRR8535513	40.66	42	41.73	SAMN10865652	Metatranscriptome of saline water microbial communities from Sakinaw Lake, British Columbia, Canada - sak_2011_1_27_40m
MOKOTP1_Mircalla_polidori_Epabebe10cells_Sdentatum_OF2+MedBc	SRR7089624	38.92	40	39.95	SAMN08777413	Metatranscriptome of estuarine sediment microbial communities from the Columbia River estuary, Oregon, United States â€“ S.677
MOKOTP1_Mircalla_polidori_Epabebe10cells_Sdentatum_OF2+MedBc	SRR7153034	36.93	38	37.91	SAMN07124902	peat metagenome Metagenome
MOKOTP1_Mircalla_polidori_Epabebe10cells_Sdentatum_OF2+MedBc	ERR543990	36.87	38	37.84	SAMEA2611747	Reconstructing the ecosystem functions of the active microbial community within Baltic Sea oxygen depleted sediments
MOKOTP1_Mircalla_polidori_Epabebe10cells_Sdentatum_OF2+MedBc	SRR7524609	34.24	36	35.15	SAMN09202241	Metatranscriptome of freshwater microbial communities from McNutts Creek, Athens, Georgia, United States - 2-17 MT
MOKOTP1_Mircalla_polidori_Epabebe10cells_Sdentatum_OF2+MedBc	SRR7153033	34.03	35	34.93	SAMN07125094	peat metagenome Metagenome
MOKOTP1_Mircalla_polidori_Epabebe10cells_Sdentatum_OF2+MedBc	SRR7153030	32.7	34	33.57	SAMN07125089	peat metagenome Metagenome
MOKOTP1_Mircalla_polidori_Epabebe10cells_Sdentatum_OF2+MedBc	SRR7524631	32.3	34	33.15	SAMN09202242	Metatranscriptome of freshwater microbial communities from McNutts Creek, Athens, Georgia, United States - 20-17 MT
MOKOTP1_Mircalla_polidori_Epabebe10cells_Sdentatum_OF2+MedBc	SRR9939002	31.88	33	32.73	SAMN12511946	Ecological Shifts in Sedimentary Microbiota in Urban Canals
MOKOTP1_Mircalla_polidori_Epabebe10cells_Sdentatum_OF2+MedBc	ERR4171978	31.8	33	32.64	SAMEA6852351	Microbial activities within freeze-thaw cycle in high-altitude permafrost revealed by Nanopore-based metagenomics and RNA-seq
MOKOTP1_Mircalla_polidori_Epabebe10cells_Sdentatum_OF2+MedBc	SRR7152997	31.46	32	32.29	SAMN07125094	peat metagenome Metagenome
MOKOTP1_Mircalla_polidori_Epabebe10cells_Sdentatum_OF2+MedBc	SRR5864102	31.33	32	32.16	SAMN05892995	Old Woman Creek wetland metagenomic sequencing
MOKOTP1_Mircalla_polidori_Epabebe10cells_Sdentatum_OF2+MedBc	SRR12063602	30.66	32	31.47	SAMN15332870	Kettle_Holes_BIBS_Metatranscriptomics
MOKOTP1_Mircalla_polidori_Epabebe10cells_Sdentatum_OF2+MedBc	SRR5457454	30.24	32	31.04	SAMN06267374	Freshwater sediment microbial communities in response to fracking from Pennsylvania, USA - Alex Branch Run_MetaT_ABR_2013 metatranscriptome
MOKOTP1_Mircalla_polidori_Epabebe10cells_Sdentatum_OF2+MedBc	SRR7153036	29.94	31	30.73	SAMN07124903	peat metagenome Metagenome
MOKOTP1_Mircalla_polidori_Epabebe10cells_Sdentatum_OF2+MedBc	SRR7153031	29.67	31	30.46	SAMN07125089	peat metagenome Metagenome
MOKOTP1_Mircalla_polidori_Epabebe10cells_Sdentatum_OF2+MedBc	SRR11450580	29.57	31	30.36	SAMN14480280	Metagenomics and Metatranscriptomics analysis of microbial communities in paddy soils with different arsenic levels
MOKOTP1_Mircalla_polidori_Epabebe10cells_Sdentatum_OF2+MedBc	SRR12793420	29.42	30	30.2	SAMN16393109	A metabarcoding guideline for profiling amoeba communities
MOKOTP1_Mircalla_polidori_Epabebe10cells_Sdentatum_OF2+MedBc	SRR8535511	28.96	30	29.73	SAMN10864994	Metatranscriptome of saline water microbial communities from Sakinaw Lake, British Columbia, Canada - sak_2011_1_27_36m
MOKOTP1_Mircalla_polidori_Epabebe10cells_Sdentatum_OF2+MedBc	SRR5864111	28.15	29	28.9	SAMN05892943	Old Woman Creek wetland metagenomic sequencing
MOKOTP1_Mircalla_polidori_Epabebe10cells_Sdentatum_OF2+MedBc	ERR543991	28.01	29	28.75	SAMEA2611748	Reconstructing the ecosystem functions of the active microbial community within Baltic Sea oxygen depleted sediments
MOKOTP1_Mircalla_polidori_Epabebe10cells_Sdentatum_OF2+MedBc	SRR11649087	27.89	29	28.63	SAMN14510838	Metatranscriptome of marine sediment microbial communities from Baltic Sea, Sweden - May F
MOKOTP1_Mircalla_polidori_Epabebe10cells_Sdentatum_OF2+MedBc	SRR7615236	27.5	29	28.22	SAMN09201447	Metatranscriptome of freshwater microbial communities from McNutts Creek, Athens, Georgia, United States - 1-17_Aug_MT
MOKOTP1_Mircalla_polidori_Epabebe10cells_Sdentatum_OF2+MedBc	SRR14935062	27.16	28	27.88	SAMN19911916	Seasonal and depth dynamics of soil microbiota of two drained peatland sites (metatranscriptomes)
MOKOTP1_Mircalla_polidori_Epabebe10cells_Sdentatum_OF2+MedBc	SRR11828959	26.53	28	27.24	SAMN14511375	Metatranscriptome of salt marsh sediment microbial communities from Sand Creek Marshes, Rowley, MA, United States - 5SP15
MOKOTP1_Mircalla_polidori_Epabebe10cells_Sdentatum_OF2+MedBc	SRR12261227	25.09	26	25.75	SAMN15573537	Lake Mendota hypolimnetic metagenomes Metagenome
MOKOTP1_Mircalla_polidori_Epabebe10cells_Sdentatum_OF2+MedBc	SRR6281419	22.67	23	23.27	SAMN08012474	freshwater metagenome Raw sequence reads
MOKOTP1_Mircalla_polidori_Epabebe10cells_Sdentatum_OF2+MedBc	SRR10992719	22.45	23	23.04	SAMN13941159	Functional microbiomic approaches using lower airway samples identify a subset of lung microbial communities with evidence of active microbial metabolism
MOKOTP1_Mircalla_polidori_Epabebe10cells_Sdentatum_OF2+MedBc	SRR8535693	22.04	23	22.62	SAMN10865655	Metatranscriptome of saline water microbial communities from Sakinaw Lake, British Columbia, Canada - sak_2013_6_6_40m
MOKOTP1_Mircalla_polidori_Epabebe10cells_Sdentatum_OF2+MedBc	SRR931752	21.82	23	22.4	SAMN02230073	Lake Huron Sinkhole Photosynthetic Microbial Mats Metagenome
MOKOTP1_Mircalla_polidori_Epabebe10cells_Sdentatum_OF2+MedBc	SRR11450586	20.33	21	20.87	SAMN14480284	Metagenomics and Metatranscriptomics analysis of microbial communities in paddy soils with different arsenic levels
MOKOTP1_Mircalla_polidori_Epabebe10cells_Sdentatum_OF2+MedBc	SRR14935064	20.33	21	20.87	SAMN19911914	Seasonal and depth dynamics of soil microbiota of two drained peatland sites (metatranscriptomes)
MOKOTP1_Mircalla_polidori_Epabebe10cells_Sdentatum_OF2+MedBc	SRR7007033	20.27	21	20.81	SAMN08778954	Metatranscriptome of tropical peat soil microbial communities from peatlands in Department of Meta, Colombia - 0116_SJ02_MP15_20_MT
MOKOTP1_Mircalla_polidori_Epabebe10cells_Sdentatum_OF2+MedBc	SRR7963516	20.23	21	20.77	SAMN09094056	Metatranscriptome of freshwater microbial communities from Altamaha River, Georgia, United States - Atl_Colum_RepB_8h
MOKOTP1_Mircalla_polidori_Epabebe10cells_Sdentatum_OF2+MedBc	SRR5246518	19.44	20	19.96	SAMN06268573	Groundwater microbial communities from S. Glens Falls, New York, USA - water-only treatment rep 1 metatranscriptome
MOKOTP1_Mircalla_polidori_Epabebe10cells_Sdentatum_OF2+MedBc	SRR5864106	19.29	20	19.8	SAMN05892939	Old Woman Creek wetland metagenomic sequencing
MOKOTP1_Mircalla_polidori_Epabebe10cells_Sdentatum_OF2+MedBc	SRR8535521	19.27	20	19.78	SAMN10864953	Metatranscriptome of saline water microbial communities from Sakinaw Lake, British Columbia, Canada - sak_2011_5_24_80m
MOKOTP1_Mircalla_polidori_Epabebe10cells_Sdentatum_OF2+MedBc	SRR7550490	19.25	20	19.76	SAMN09691230	soil metagenome Raw sequence reads
MOKOTP1_Mircalla_polidori_Epabebe10cells_Sdentatum_OF2+MedBc	SRR7089015	19.12	20	19.63	SAMN08778028	Metatranscriptome of estuarine sediment microbial communities from the Columbia River estuary, Washington, United States â€“ S.589
MOKOTP1_Mircalla_polidori_Epabebe10cells_Sdentatum_OF2+MedBc	SRR8535480	19.06	20	19.56	SAMN10864995	Metatranscriptome of saline water microbial communities from Sakinaw Lake, British Columbia, Canada - sak_2010_1_5_50m
OP034694_Sdentatum_VLKOV1	SRR6203186	123.03	96.95	97.66	SAMN06268468	Wetland microbial communities from Twitchell Island in the Sacramento Delta, sample from surface sediment Feb2011 Site B1 Bulk Metatranscriptome metatranscriptome
OP034694_Sdentatum_VLKOV1	SRR6203672	123.03	96.95	97.66	SAMN06268473	Wetland microbial communities from Twitchell Island in the Sacramento Delta, sample from surface sediment Aug2011 Site B2 Bulk Metatranscriptome metatranscriptome
OP034694_Sdentatum_VLKOV1	SRR5247040	122.04	96.18	96.87	SAMN06268469	Wetland microbial communities from Twitchell Island in the Sacramento Delta, sample from surface sediment Feb2011 Site L1 Bulk Metatranscriptome metatranscriptome
OP034694_Sdentatum_VLKOV1	SRR6203184	120.09	94.66	95.33	SAMN06268472	Wetland microbial communities from Twitchell Island in the Sacramento Delta, sample from surface sediment Aug2011 Site A1 Bulk Metatranscriptome metatranscriptome
OP034694_Sdentatum_VLKOV1	SRR5246792	113.23	89.31	89.88	SAMN06268467	Wetland microbial communities from Twitchell Island in the Sacramento Delta, sample from surface sediment Feb2011 Site A1 Bulk Metatranscriptome metatranscriptome
OP034694_Sdentatum_VLKOV1	SRR11450579	100.4	79.39	79.7	SAMN14480281	Metagenomics and Metatranscriptomics analysis of microbial communities in paddy soils with different arsenic levels
OP034694_Sdentatum_VLKOV1	SRR5247038	95.24	75.57	75.6	SAMN06268474	Wetland microbial communities from Twitchell Island in the Sacramento Delta, California, USA - surface sediment Aug2011 Site C1 Bulk Metatranscriptome metatranscriptome
OP034694_Sdentatum_VLKOV1	SRR16914159	94.41	74.81	74.94	SAMN22563691	Polluted_river_water_with_POME Raw sequence reads
OP034694_Sdentatum_VLKOV1	SRR7109325	91.18	72.52	72.37	SAMN08777993	Metatranscriptome of freshwater microbial communities from McNutts Creek, Athens, Georgia, United States - 11-17 MT
OP034694_Sdentatum_VLKOV1	SRR7004412	90.62	71.76	71.93	SAMN08777003	Metatranscriptome of tropical peat soil microbial communities from peatlands in Department of Meta, Colombia - 0116_SJ02_MP15_10_MT
OP034694_Sdentatum_VLKOV1	SRR7153009	89.32	70.99	70.9	SAMN07125063	peat metagenome Metagenome
OP034694_Sdentatum_VLKOV1	SRR7615563	88.25	70.23	70.05	SAMN09202377	Metatranscriptome of freshwater microbial communities from McNutts Creek, Athens, Georgia, United States - 20-17_Aug_MT
OP034694_Sdentatum_VLKOV1	SRR7109323	88.14	70.23	69.96	SAMN08777223	Metatranscriptome of freshwater microbial communities from McNutts Creek, Athens, Georgia, United States - 3-17 MT
OP034694_Sdentatum_VLKOV1	SRR7109324	87.2	69.47	69.22	SAMN08777628	Metatranscriptome of freshwater microbial communities from McNutts Creek, Athens, Georgia, United States - 29-17 MT
OP034694_Sdentatum_VLKOV1	SRR7086969	85.42	67.94	67.81	SAMN08777431	Metatranscriptome of estuarine sediment microbial communities from the Columbia River estuary, Oregon, United States â€“ S.454
OP034694_Sdentatum_VLKOV1	SRR7153008	83.73	66.41	66.46	SAMN07125063	peat metagenome Metagenome
OP034694_Sdentatum_VLKOV1	SRR5864107	83.32	65.65	66.14	SAMN05892930	Old Woman Creek wetland metagenomic sequencing
OP034694_Sdentatum_VLKOV1	SRR7007034	82.84	65.65	65.76	SAMN08779169	Metatranscriptome of tropical peat soil microbial communities from peatlands in Department of Meta, Colombia - 0216_QUI02_MP10_20_MT
OP034694_Sdentatum_VLKOV1	SRR7086491	81.74	64.89	64.88	SAMN08777067	Metatranscriptome of estuarine sediment microbial communities from the Columbia River estuary, Oregon, United States â€“ S.384
OP034694_Sdentatum_VLKOV1	SRR9938985	80.45	64.12	63.86	SAMN12511948	Ecological Shifts in Sedimentary Microbiota in Urban Canals
OP034694_Sdentatum_VLKOV1	SRR7153040	80.4	64.12	63.82	SAMN07124883	peat metagenome Metagenome
OP034694_Sdentatum_VLKOV1	SRR5864108	80.32	63.36	63.76	SAMN05892932	Old Woman Creek wetland metagenomic sequencing
OP034694_Sdentatum_VLKOV1	SRR7615555	80.21	64.12	63.67	SAMN09201446	Metatranscriptome of freshwater microbial communities from McNutts Creek, Athens, Georgia, United States - 3-17_Aug_MT
OP034694_Sdentatum_VLKOV1	SRR7090829	79.68	63.36	63.25	SAMN08777412	Metatranscriptome of estuarine sediment microbial communities from the Columbia River estuary, Oregon, United States â€“ S771
OP034694_Sdentatum_VLKOV1	SRR5864109	79.48	62.6	63.09	SAMN05892987	Old Woman Creek wetland metagenomic sequencing
OP034694_Sdentatum_VLKOV1	SRR7086279	77.75	61.83	61.72	SAMN08778306	Metatranscriptome of estuarine sediment microbial communities from the Columbia River estuary, Washington, United States â€“ S.264
OP034694_Sdentatum_VLKOV1	SRR5864111	76.43	60.31	60.67	SAMN05892943	Old Woman Creek wetland metagenomic sequencing
OP034694_Sdentatum_VLKOV1	SRR7153022	75.38	60.31	59.84	SAMN07125027	peat metagenome Metagenome
OP034694_Sdentatum_VLKOV1	SRR7086284	74.66	59.54	59.26	SAMN08777069	Metatranscriptome of estuarine sediment microbial communities from the Columbia River estuary, Oregon, United States â€“ S.272
OP034694_Sdentatum_VLKOV1	SRR7109024	74.55	59.54	59.18	SAMN08777992	Metatranscriptome of freshwater microbial communities from McNutts Creek, Athens, Georgia, United States - 1-17 MT
OP034694_Sdentatum_VLKOV1	SRR7153041	73.5	58.78	58.35	SAMN07124883	peat metagenome Metagenome
OP034694_Sdentatum_VLKOV1	SRR7153043	72.5	58.02	57.55	SAMN07124926	peat metagenome Metagenome
OP034694_Sdentatum_VLKOV1	SRR5839025	71.62	57.25	56.85	SAMN06269106	Freshwater wetland microbial communities from Ohio, USA - Open water 3 Core 4 Depth 3 metaT metatranscriptome
OP034694_Sdentatum_VLKOV1	SRR7615556	69.55	55.73	55.21	SAMN09202376	Metatranscriptome of freshwater microbial communities from McNutts Creek, Athens, Georgia, United States - 11-17_Aug_MT
OP034694_Sdentatum_VLKOV1	SRR5864104	69.06	54.2	54.82	SAMN05893004	Old Woman Creek wetland metagenomic sequencing
OP034694_Sdentatum_VLKOV1	SRR5864105	68.99	54.2	54.76	SAMN05892934	Old Woman Creek wetland metagenomic sequencing
OP034694_Sdentatum_VLKOV1	SRR9938990	68.83	54.96	54.64	SAMN12511943	Ecological Shifts in Sedimentary Microbiota in Urban Canals
OP034694_Sdentatum_VLKOV1	SRR7086193	67.98	54.2	53.96	SAMN08778304	Metatranscriptome of estuarine sediment microbial communities from the Columbia River estuary, Oregon, United States â€“ S.189
OP034694_Sdentatum_VLKOV1	SRR7153038	67.62	54.2	53.68	SAMN07124884	peat metagenome Metagenome
OP034694_Sdentatum_VLKOV1	SRR7153007	67.25	54.2	53.38	SAMN07125062	peat metagenome Metagenome
OP034694_Sdentatum_VLKOV1	ERR4171977	66.87	53.44	53.08	SAMEA6852350	Microbial activities within freeze-thaw cycle in high-altitude permafrost revealed by Nanopore-based metagenomics and RNA-seq
OP034694_Sdentatum_VLKOV1	SRR7153023	66.8	53.44	53.02	SAMN07125027	peat metagenome Metagenome
OP034694_Sdentatum_VLKOV1	SRR9939001	66.5	52.67	52.79	SAMN12511945	Ecological Shifts in Sedimentary Microbiota in Urban Canals
OP034694_Sdentatum_VLKOV1	SRR7812519	65.82	52.67	52.25	SAMN08776736	Metatranscriptome of estuarine sediment microbial communities from the Columbia River estuary, Washington, United States â€“ S.629
OP034694_Sdentatum_VLKOV1	SRR7812520	64.83	51.91	51.46	SAMN08776736	Metatranscriptome of estuarine sediment microbial communities from the Columbia River estuary, Washington, United States â€“ S.629
OP034694_Sdentatum_VLKOV1	SRR11450577	62.91	50.38	49.94	SAMN14480283	Metagenomics and Metatranscriptomics analysis of microbial communities in paddy soils with different arsenic levels
OP034694_Sdentatum_VLKOV1	SRR7153006	62.47	50.38	49.59	SAMN07125062	peat metagenome Metagenome
OP034694_Sdentatum_VLKOV1	SRR12676990	62.14	49.62	49.32	SAMN16221733	Microbiome survey of seasonally ferruginous Boreal Shield lakes, 2017-2018
OP034694_Sdentatum_VLKOV1	SRR7004411	62.09	49.62	49.29	SAMN08777024	Metatranscriptome of tropical peat soil microbial communities from peatlands in Department of Meta, Colombia - 0116_SJ02_MP02_10_MT
OP034694_Sdentatum_VLKOV1	SRR5864100	60.81	48.09	48.27	SAMN05892999	Old Woman Creek wetland metagenomic sequencing
OP034694_Sdentatum_VLKOV1	SRR7615557	60.76	48.85	48.23	SAMN09201445	Metatranscriptome of freshwater microbial communities from McNutts Creek, Athens, Georgia, United States - 29-17_Aug_MT
OP034694_Sdentatum_VLKOV1	ERR4171976	59.78	47.33	47.46	SAMEA6852350	Microbial activities within freeze-thaw cycle in high-altitude permafrost revealed by Nanopore-based metagenomics and RNA-seq
OP034694_Sdentatum_VLKOV1	SRR12685025	59.24	47.33	47.02	SAMN15739887	Metatranscriptome of marine sediment microbial communities from Baltic Sea, Sweden - F18JunB
OP034694_Sdentatum_VLKOV1	SRR5864101	59.14	46.56	46.94	SAMN05893002	Old Woman Creek wetland metagenomic sequencing
OP034694_Sdentatum_VLKOV1	SRR7153010	59.12	47.33	46.93	SAMN07125060	peat metagenome Metagenome
OP034694_Sdentatum_VLKOV1	SRR12685203	56	45.04	44.45	SAMN15741243	Metatranscriptome of marine sediment microbial communities from Baltic Sea, Sweden - F18NovB
OP034694_Sdentatum_VLKOV1	SRR7153030	54.8	44.27	43.5	SAMN07125089	peat metagenome Metagenome
OP034694_Sdentatum_VLKOV1	SRR5864113	54.67	43.51	43.4	SAMN05892991	Old Woman Creek wetland metagenomic sequencing
OP034694_Sdentatum_VLKOV1	ERR543990	54.66	43.51	43.39	SAMEA2611747	Reconstructing the ecosystem functions of the active microbial community within Baltic Sea oxygen depleted sediments
OP034694_Sdentatum_VLKOV1	SRR7089624	52.4	41.98	41.59	SAMN08777413	Metatranscriptome of estuarine sediment microbial communities from the Columbia River estuary, Oregon, United States â€“ S.677
OP034694_Sdentatum_VLKOV1	SRR7153031	52.16	41.98	41.4	SAMN07125089	peat metagenome Metagenome
OP034694_Sdentatum_VLKOV1	SRR14935037	51.56	41.22	40.92	SAMN19911939	Seasonal and depth dynamics of soil microbiota of two drained peatland sites (metatranscriptomes)
OP034694_Sdentatum_VLKOV1	SRR7153036	51.36	41.22	40.77	SAMN07124903	peat metagenome Metagenome
OP034694_Sdentatum_VLKOV1	SRR5864110	51	40.46	40.48	SAMN05892989	Old Woman Creek wetland metagenomic sequencing
OP034694_Sdentatum_VLKOV1	SRR7524631	50.73	41.22	40.27	SAMN09202242	Metatranscriptome of freshwater microbial communities from McNutts Creek, Athens, Georgia, United States - 20-17 MT
OP034694_Sdentatum_VLKOV1	SRR11828959	46.9	38.17	37.23	SAMN14511375	Metatranscriptome of salt marsh sediment microbial communities from Sand Creek Marshes, Rowley, MA, United States - 5SP15
OP034694_Sdentatum_VLKOV1	SRR7524609	46.8	38.17	37.15	SAMN09202241	Metatranscriptome of freshwater microbial communities from McNutts Creek, Athens, Georgia, United States - 2-17 MT
OP034694_Sdentatum_VLKOV1	SRR5864112	46.59	37.4	36.98	SAMN05892949	Old Woman Creek wetland metagenomic sequencing
OP034694_Sdentatum_VLKOV1	SRR5457454	46.54	38.17	36.94	SAMN06267374	Freshwater sediment microbial communities in response to fracking from Pennsylvania, USA - Alex Branch Run_MetaT_ABR_2013 metatranscriptome
OP034694_Sdentatum_VLKOV1	SRR7153034	46.47	37.4	36.88	SAMN07124902	peat metagenome Metagenome
OP034694_Sdentatum_VLKOV1	SRR8535511	46.39	37.4	36.82	SAMN10864994	Metatranscriptome of saline water microbial communities from Sakinaw Lake, British Columbia, Canada - sak_2011_1_27_36m
OP034694_Sdentatum_VLKOV1	SRR7153033	45.85	36.64	36.39	SAMN07125094	peat metagenome Metagenome
OP034694_Sdentatum_VLKOV1	SRR12261227	45.04	35.88	35.75	SAMN15573537	Lake Mendota hypolimnetic metagenomes Metagenome
OP034694_Sdentatum_VLKOV1	SRR12063602	44.97	36.64	35.7	SAMN15332870	Kettle_Holes_BIBS_Metatranscriptomics
OP034694_Sdentatum_VLKOV1	SRR7615236	44.7	36.64	35.48	SAMN09201447	Metatranscriptome of freshwater microbial communities from McNutts Creek, Athens, Georgia, United States - 1-17_Aug_MT
OP034694_Sdentatum_VLKOV1	SRR5864102	44.48	35.11	35.31	SAMN05892995	Old Woman Creek wetland metagenomic sequencing
OP034694_Sdentatum_VLKOV1	SRR8535513	44.01	35.11	34.93	SAMN10865652	Metatranscriptome of saline water microbial communities from Sakinaw Lake, British Columbia, Canada - sak_2011_1_27_40m
OP034694_Sdentatum_VLKOV1	SRR7152997	39.14	30.53	31.07	SAMN07125094	peat metagenome Metagenome
OP034694_Sdentatum_VLKOV1	SRR11649087	37.15	29.77	29.49	SAMN14510838	Metatranscriptome of marine sediment microbial communities from Baltic Sea, Sweden - May F
OP034694_Sdentatum_VLKOV1	SRR7963516	36.74	29.77	29.17	SAMN09094056	Metatranscriptome of freshwater microbial communities from Altamaha River, Georgia, United States - Atl_Colum_RepB_8h
OP034694_Sdentatum_VLKOV1	SRR7153028	35.89	29.01	28.49	SAMN07125090	peat metagenome Metagenome
OP034694_Sdentatum_VLKOV1	SRR9938989	35.42	28.24	28.12	SAMN12511944	Ecological Shifts in Sedimentary Microbiota in Urban Canals
OP034694_Sdentatum_VLKOV1	SRR7153021	34.03	28.24	27.02	SAMN07125026	peat metagenome Metagenome
OP034694_Sdentatum_VLKOV1	SRR7153020	34.02	28.24	27	SAMN07125026	peat metagenome Metagenome
OP034694_Sdentatum_VLKOV1	SRR10080830	33.87	27.48	26.88	SAMN12709314	Using microbial functional biomarkers to track contaminant exposure down a river continuum
OP034694_Sdentatum_VLKOV1	SRR5246518	33.43	26.72	26.54	SAMN06268573	Groundwater microbial communities from S. Glens Falls, New York, USA - water-only treatment rep 1 metatranscriptome
OP034694_Sdentatum_VLKOV1	ERR4171978	32.55	25.95	25.84	SAMEA6852351	Microbial activities within freeze-thaw cycle in high-altitude permafrost revealed by Nanopore-based metagenomics and RNA-seq
OP034694_Sdentatum_VLKOV1	SRR7086596	30.89	25.95	24.52	SAMN08778053	Metatranscriptome of estuarine sediment microbial communities from the Columbia River estuary, Oregon, United States â€“ S.386
OP034694_Sdentatum_VLKOV1	ERR543991	30.17	24.43	23.95	SAMEA2611748	Reconstructing the ecosystem functions of the active microbial community within Baltic Sea oxygen depleted sediments
OP034694_Sdentatum_VLKOV1	SRR931752	29.66	24.43	23.55	SAMN02230073	Lake Huron Sinkhole Photosynthetic Microbial Mats Metagenome
OP034694_Sdentatum_VLKOV1	SRR8535693	29.44	23.66	23.37	SAMN10865655	Metatranscriptome of saline water microbial communities from Sakinaw Lake, British Columbia, Canada - sak_2013_6_6_40m
OP034694_Sdentatum_VLKOV1	SRR7089015	28.74	23.66	22.81	SAMN08778028	Metatranscriptome of estuarine sediment microbial communities from the Columbia River estuary, Washington, United States â€“ S.589
OP034694_Sdentatum_VLKOV1	SRR8535477	28.16	22.9	22.35	SAMN10864992	Metatranscriptome of saline water microbial communities from Sakinaw Lake, British Columbia, Canada - sak_2010_1_5_45m
OP034694_Sdentatum_VLKOV1	SRR13151503	27.85	23.66	22.11	SAMN16929098	Metatranscriptomic raw reads for water samples of the Yangtze River, China
OP034694_Sdentatum_VLKOV1	SRR14935062	27.76	22.14	22.04	SAMN19911916	Seasonal and depth dynamics of soil microbiota of two drained peatland sites (metatranscriptomes)
OP034694_Sdentatum_VLKOV1	SRR11450580	27.47	22.9	21.8	SAMN14480280	Metagenomics and Metatranscriptomics analysis of microbial communities in paddy soils with different arsenic levels
OP034694_Sdentatum_VLKOV1	SRR5830087	27.38	22.9	21.73	SAMN06265033	Freshwater to marine salinity gradient microbial communities from Chesapeake Bay, USA - CPBay_Sum_0.6_0.2_RNA1 metatranscriptome
OP034694_Sdentatum_VLKOV1	SRR8535481	27.32	22.14	21.69	SAMN10865666	Metatranscriptome of saline water microbial communities from Sakinaw Lake, British Columbia, Canada - sak_2010_1_5_55m
OP034694_Sdentatum_VLKOV1	SRR6284152	27.19	22.14	21.58	SAMN07998238	Viral diversity in Kampala wastewater and surface water
OP034694_Sdentatum_VLKOV1	SRR10992719	26.87	21.37	21.33	SAMN13941159	Functional microbiomic approaches using lower airway samples identify a subset of lung microbial communities with evidence of active microbial metabolism
MOKOT_OdontostomatidC_EpabebeII_OF2+MedBc	SRR6203186	101.03	94.55	94.65	SAMN06268468	Wetland microbial communities from Twitchell Island in the Sacramento Delta, sample from surface sediment Feb2011 Site B1 Bulk Metatranscriptome metatranscriptome
MOKOT_OdontostomatidC_EpabebeII_OF2+MedBc	SRR6203672	100.28	93.64	93.94	SAMN06268473	Wetland microbial communities from Twitchell Island in the Sacramento Delta, sample from surface sediment Aug2011 Site B2 Bulk Metatranscriptome metatranscriptome
MOKOT_OdontostomatidC_EpabebeII_OF2+MedBc	SRR7086279	99.24	92.73	92.97	SAMN08778306	Metatranscriptome of estuarine sediment microbial communities from the Columbia River estuary, Washington, United States â€“ S.264
MOKOT_OdontostomatidC_EpabebeII_OF2+MedBc	SRR5247040	98.29	91.82	92.08	SAMN06268469	Wetland microbial communities from Twitchell Island in the Sacramento Delta, sample from surface sediment Feb2011 Site L1 Bulk Metatranscriptome metatranscriptome
MOKOT_OdontostomatidC_EpabebeII_OF2+MedBc	SRR7153009	98.29	91.82	92.07	SAMN07125063	peat metagenome Metagenome
MOKOT_OdontostomatidC_EpabebeII_OF2+MedBc	SRR7153008	98.29	91.82	92.07	SAMN07125063	peat metagenome Metagenome
MOKOT_OdontostomatidC_EpabebeII_OF2+MedBc	SRR7086969	96.08	90	90.01	SAMN08777431	Metatranscriptome of estuarine sediment microbial communities from the Columbia River estuary, Oregon, United States â€“ S.454
MOKOT_OdontostomatidC_EpabebeII_OF2+MedBc	SRR6203184	95.05	89.09	89.04	SAMN06268472	Wetland microbial communities from Twitchell Island in the Sacramento Delta, sample from surface sediment Aug2011 Site A1 Bulk Metatranscriptome metatranscriptome
MOKOT_OdontostomatidC_EpabebeII_OF2+MedBc	SRR5247038	93.05	87.27	87.17	SAMN06268474	Wetland microbial communities from Twitchell Island in the Sacramento Delta, California, USA - surface sediment Aug2011 Site C1 Bulk Metatranscriptome metatranscriptome
MOKOT_OdontostomatidC_EpabebeII_OF2+MedBc	SRR7090829	91.26	85.45	85.5	SAMN08777412	Metatranscriptome of estuarine sediment microbial communities from the Columbia River estuary, Oregon, United States â€“ S771
MOKOT_OdontostomatidC_EpabebeII_OF2+MedBc	SRR7153043	91.11	85.45	85.35	SAMN07124926	peat metagenome Metagenome
MOKOT_OdontostomatidC_EpabebeII_OF2+MedBc	SRR7153022	91.08	85.45	85.33	SAMN07125027	peat metagenome Metagenome
MOKOT_OdontostomatidC_EpabebeII_OF2+MedBc	SRR7086491	90.26	84.55	84.55	SAMN08777067	Metatranscriptome of estuarine sediment microbial communities from the Columbia River estuary, Oregon, United States â€“ S.384
MOKOT_OdontostomatidC_EpabebeII_OF2+MedBc	SRR7153040	87.32	81.82	81.8	SAMN07124883	peat metagenome Metagenome
MOKOT_OdontostomatidC_EpabebeII_OF2+MedBc	ERR4171977	86.15	80.91	80.71	SAMEA6852350	Microbial activities within freeze-thaw cycle in high-altitude permafrost revealed by Nanopore-based metagenomics and RNA-seq
MOKOT_OdontostomatidC_EpabebeII_OF2+MedBc	SRR7153023	82.37	77.27	77.16	SAMN07125027	peat metagenome Metagenome
MOKOT_OdontostomatidC_EpabebeII_OF2+MedBc	SRR5246792	80.33	75.45	75.26	SAMN06268467	Wetland microbial communities from Twitchell Island in the Sacramento Delta, sample from surface sediment Feb2011 Site A1 Bulk Metatranscriptome metatranscriptome
MOKOT_OdontostomatidC_EpabebeII_OF2+MedBc	SRR7812520	79.43	74.55	74.41	SAMN08776736	Metatranscriptome of estuarine sediment microbial communities from the Columbia River estuary, Washington, United States â€“ S.629
MOKOT_OdontostomatidC_EpabebeII_OF2+MedBc	ERR4171976	79.21	73.64	74.2	SAMEA6852350	Microbial activities within freeze-thaw cycle in high-altitude permafrost revealed by Nanopore-based metagenomics and RNA-seq
MOKOT_OdontostomatidC_EpabebeII_OF2+MedBc	SRR7812519	78.33	73.64	73.37	SAMN08776736	Metatranscriptome of estuarine sediment microbial communities from the Columbia River estuary, Washington, United States â€“ S.629
MOKOT_OdontostomatidC_EpabebeII_OF2+MedBc	SRR7004412	76.32	71.82	71.49	SAMN08777003	Metatranscriptome of tropical peat soil microbial communities from peatlands in Department of Meta, Colombia - 0116_SJ02_MP15_10_MT
MOKOT_OdontostomatidC_EpabebeII_OF2+MedBc	SRR7153041	74.38	70	69.68	SAMN07124883	peat metagenome Metagenome
MOKOT_OdontostomatidC_EpabebeII_OF2+MedBc	SRR11450579	74.36	70	69.66	SAMN14480281	Metagenomics and Metatranscriptomics analysis of microbial communities in paddy soils with different arsenic levels
MOKOT_OdontostomatidC_EpabebeII_OF2+MedBc	SRR7109323	73.12	69.09	68.5	SAMN08777223	Metatranscriptome of freshwater microbial communities from McNutts Creek, Athens, Georgia, United States - 3-17 MT
MOKOT_OdontostomatidC_EpabebeII_OF2+MedBc	SRR16914159	70.26	66.36	65.82	SAMN22563691	Polluted_river_water_with_POME Raw sequence reads
MOKOT_OdontostomatidC_EpabebeII_OF2+MedBc	SRR7109325	69.14	65.45	64.77	SAMN08777993	Metatranscriptome of freshwater microbial communities from McNutts Creek, Athens, Georgia, United States - 11-17 MT
MOKOT_OdontostomatidC_EpabebeII_OF2+MedBc	SRR7615563	69.14	65.45	64.77	SAMN09202377	Metatranscriptome of freshwater microbial communities from McNutts Creek, Athens, Georgia, United States - 20-17_Aug_MT
MOKOT_OdontostomatidC_EpabebeII_OF2+MedBc	SRR7007034	68.57	64.55	64.23	SAMN08779169	Metatranscriptome of tropical peat soil microbial communities from peatlands in Department of Meta, Colombia - 0216_QUI02_MP10_20_MT
MOKOT_OdontostomatidC_EpabebeII_OF2+MedBc	SRR12676990	67.42	63.64	63.16	SAMN16221733	Microbiome survey of seasonally ferruginous Boreal Shield lakes, 2017-2018
MOKOT_OdontostomatidC_EpabebeII_OF2+MedBc	SRR7089624	67.03	62.73	62.79	SAMN08777413	Metatranscriptome of estuarine sediment microbial communities from the Columbia River estuary, Oregon, United States â€“ S.677
MOKOT_OdontostomatidC_EpabebeII_OF2+MedBc	SRR9938985	66.4	62.73	62.2	SAMN12511948	Ecological Shifts in Sedimentary Microbiota in Urban Canals
MOKOT_OdontostomatidC_EpabebeII_OF2+MedBc	SRR5864108	66.28	61.82	62.09	SAMN05892932	Old Woman Creek wetland metagenomic sequencing
MOKOT_OdontostomatidC_EpabebeII_OF2+MedBc	SRR7109324	66.15	62.73	61.97	SAMN08777628	Metatranscriptome of freshwater microbial communities from McNutts Creek, Athens, Georgia, United States - 29-17 MT
MOKOT_OdontostomatidC_EpabebeII_OF2+MedBc	SRR7153038	65.62	61.82	61.47	SAMN07124884	peat metagenome Metagenome
MOKOT_OdontostomatidC_EpabebeII_OF2+MedBc	SRR7086284	65.38	61.82	61.24	SAMN08777069	Metatranscriptome of estuarine sediment microbial communities from the Columbia River estuary, Oregon, United States â€“ S.272
MOKOT_OdontostomatidC_EpabebeII_OF2+MedBc	ERR543990	65.31	60.91	61.18	SAMEA2611747	Reconstructing the ecosystem functions of the active microbial community within Baltic Sea oxygen depleted sediments
MOKOT_OdontostomatidC_EpabebeII_OF2+MedBc	SRR7615555	65.16	61.82	61.05	SAMN09201446	Metatranscriptome of freshwater microbial communities from McNutts Creek, Athens, Georgia, United States - 3-17_Aug_MT
MOKOT_OdontostomatidC_EpabebeII_OF2+MedBc	SRR7109024	64.17	60.91	60.11	SAMN08777992	Metatranscriptome of freshwater microbial communities from McNutts Creek, Athens, Georgia, United States - 1-17 MT
MOKOT_OdontostomatidC_EpabebeII_OF2+MedBc	SRR12685025	64.04	60	60	SAMN15739887	Metatranscriptome of marine sediment microbial communities from Baltic Sea, Sweden - F18JunB
MOKOT_OdontostomatidC_EpabebeII_OF2+MedBc	SRR7004411	62.29	59.09	58.36	SAMN08777024	Metatranscriptome of tropical peat soil microbial communities from peatlands in Department of Meta, Colombia - 0116_SJ02_MP02_10_MT
MOKOT_OdontostomatidC_EpabebeII_OF2+MedBc	SRR5864107	61.25	57.27	57.38	SAMN05892930	Old Woman Creek wetland metagenomic sequencing
MOKOT_OdontostomatidC_EpabebeII_OF2+MedBc	SRR7153007	61.2	58.18	57.33	SAMN07125062	peat metagenome Metagenome
MOKOT_OdontostomatidC_EpabebeII_OF2+MedBc	SRR7615556	61.18	58.18	57.31	SAMN09202376	Metatranscriptome of freshwater microbial communities from McNutts Creek, Athens, Georgia, United States - 11-17_Aug_MT
MOKOT_OdontostomatidC_EpabebeII_OF2+MedBc	SRR5839025	59.31	56.36	55.56	SAMN06269106	Freshwater wetland microbial communities from Ohio, USA - Open water 3 Core 4 Depth 3 metaT metatranscriptome
MOKOT_OdontostomatidC_EpabebeII_OF2+MedBc	SRR7153010	57.43	54.55	53.8	SAMN07125060	peat metagenome Metagenome
MOKOT_OdontostomatidC_EpabebeII_OF2+MedBc	SRR7153034	56.94	53.64	53.34	SAMN07124902	peat metagenome Metagenome
MOKOT_OdontostomatidC_EpabebeII_OF2+MedBc	SRR7615557	56.41	53.64	52.84	SAMN09201445	Metatranscriptome of freshwater microbial communities from McNutts Creek, Athens, Georgia, United States - 29-17_Aug_MT
MOKOT_OdontostomatidC_EpabebeII_OF2+MedBc	SRR8535513	55.16	51.82	51.68	SAMN10865652	Metatranscriptome of saline water microbial communities from Sakinaw Lake, British Columbia, Canada - sak_2011_1_27_40m
MOKOT_OdontostomatidC_EpabebeII_OF2+MedBc	SRR8535511	54.76	51.82	51.29	SAMN10864994	Metatranscriptome of saline water microbial communities from Sakinaw Lake, British Columbia, Canada - sak_2011_1_27_36m
MOKOT_OdontostomatidC_EpabebeII_OF2+MedBc	SRR9938990	54.58	51.82	51.13	SAMN12511943	Ecological Shifts in Sedimentary Microbiota in Urban Canals
MOKOT_OdontostomatidC_EpabebeII_OF2+MedBc	SRR9939001	54.19	50.91	50.77	SAMN12511945	Ecological Shifts in Sedimentary Microbiota in Urban Canals
MOKOT_OdontostomatidC_EpabebeII_OF2+MedBc	SRR7086193	53.55	50.91	50.16	SAMN08778304	Metatranscriptome of estuarine sediment microbial communities from the Columbia River estuary, Oregon, United States â€“ S.189
MOKOT_OdontostomatidC_EpabebeII_OF2+MedBc	ERR4171978	52.68	49.09	49.35	SAMEA6852351	Microbial activities within freeze-thaw cycle in high-altitude permafrost revealed by Nanopore-based metagenomics and RNA-seq
MOKOT_OdontostomatidC_EpabebeII_OF2+MedBc	SRR7153006	52.52	50	49.2	SAMN07125062	peat metagenome Metagenome
MOKOT_OdontostomatidC_EpabebeII_OF2+MedBc	ERR4171979	50.83	47.27	47.61	SAMEA6852351	Microbial activities within freeze-thaw cycle in high-altitude permafrost revealed by Nanopore-based metagenomics and RNA-seq
MOKOT_OdontostomatidC_EpabebeII_OF2+MedBc	SRR12261227	50.3	47.27	47.12	SAMN15573537	Lake Mendota hypolimnetic metagenomes Metagenome
MOKOT_OdontostomatidC_EpabebeII_OF2+MedBc	SRR11649087	49.7	46.36	46.56	SAMN14510838	Metatranscriptome of marine sediment microbial communities from Baltic Sea, Sweden - May F
MOKOT_OdontostomatidC_EpabebeII_OF2+MedBc	SRR5864104	48.75	45.45	45.67	SAMN05893004	Old Woman Creek wetland metagenomic sequencing
MOKOT_OdontostomatidC_EpabebeII_OF2+MedBc	ERR543991	47.29	44.55	44.3	SAMEA2611748	Reconstructing the ecosystem functions of the active microbial community within Baltic Sea oxygen depleted sediments
MOKOT_OdontostomatidC_EpabebeII_OF2+MedBc	SRR5864109	47.14	44.55	44.16	SAMN05892987	Old Woman Creek wetland metagenomic sequencing
MOKOT_OdontostomatidC_EpabebeII_OF2+MedBc	SRR11450577	46.95	44.55	43.98	SAMN14480283	Metagenomics and Metatranscriptomics analysis of microbial communities in paddy soils with different arsenic levels
MOKOT_OdontostomatidC_EpabebeII_OF2+MedBc	SRR14935037	46.82	44.55	43.86	SAMN19911939	Seasonal and depth dynamics of soil microbiota of two drained peatland sites (metatranscriptomes)
MOKOT_OdontostomatidC_EpabebeII_OF2+MedBc	SRR7153030	46.78	44.55	43.83	SAMN07125089	peat metagenome Metagenome
MOKOT_OdontostomatidC_EpabebeII_OF2+MedBc	SRR5864100	46.26	43.64	43.34	SAMN05892999	Old Woman Creek wetland metagenomic sequencing
MOKOT_OdontostomatidC_EpabebeII_OF2+MedBc	SRR7153036	45.86	43.64	42.96	SAMN07124903	peat metagenome Metagenome
MOKOT_OdontostomatidC_EpabebeII_OF2+MedBc	SRR10992719	45.77	42.73	42.88	SAMN13941159	Functional microbiomic approaches using lower airway samples identify a subset of lung microbial communities with evidence of active microbial metabolism
MOKOT_OdontostomatidC_EpabebeII_OF2+MedBc	SRR5864111	45.71	42.73	42.82	SAMN05892943	Old Woman Creek wetland metagenomic sequencing
MOKOT_OdontostomatidC_EpabebeII_OF2+MedBc	SRR5864105	44.51	41.82	41.7	SAMN05892934	Old Woman Creek wetland metagenomic sequencing
MOKOT_OdontostomatidC_EpabebeII_OF2+MedBc	SRR5864101	42.85	40	40.15	SAMN05893002	Old Woman Creek wetland metagenomic sequencing
MOKOT_OdontostomatidC_EpabebeII_OF2+MedBc	SRR7153033	42.36	40	39.68	SAMN07125094	peat metagenome Metagenome
MOKOT_OdontostomatidC_EpabebeII_OF2+MedBc	SRR5864112	42.23	40	39.56	SAMN05892949	Old Woman Creek wetland metagenomic sequencing
MOKOT_OdontostomatidC_EpabebeII_OF2+MedBc	SRR7153031	41.25	39.09	38.64	SAMN07125089	peat metagenome Metagenome
MOKOT_OdontostomatidC_EpabebeII_OF2+MedBc	SRR5864113	41.13	39.09	38.53	SAMN05892991	Old Woman Creek wetland metagenomic sequencing
MOKOT_OdontostomatidC_EpabebeII_OF2+MedBc	SRR7524609	40.33	39.09	37.78	SAMN09202241	Metatranscriptome of freshwater microbial communities from McNutts Creek, Athens, Georgia, United States - 2-17 MT
MOKOT_OdontostomatidC_EpabebeII_OF2+MedBc	SRR931752	39.86	38.18	37.34	SAMN02230073	Lake Huron Sinkhole Photosynthetic Microbial Mats Metagenome
MOKOT_OdontostomatidC_EpabebeII_OF2+MedBc	SRR11828959	39.67	38.18	37.16	SAMN14511375	Metatranscriptome of salt marsh sediment microbial communities from Sand Creek Marshes, Rowley, MA, United States - 5SP15
MOKOT_OdontostomatidC_EpabebeII_OF2+MedBc	SRR5457454	39.32	38.18	36.83	SAMN06267374	Freshwater sediment microbial communities in response to fracking from Pennsylvania, USA - Alex Branch Run_MetaT_ABR_2013 metatranscriptome
MOKOT_OdontostomatidC_EpabebeII_OF2+MedBc	SRR5864102	39.07	36.36	36.6	SAMN05892995	Old Woman Creek wetland metagenomic sequencing
MOKOT_OdontostomatidC_EpabebeII_OF2+MedBc	SRR12685203	38.96	37.27	36.49	SAMN15741243	Metatranscriptome of marine sediment microbial communities from Baltic Sea, Sweden - F18NovB
MOKOT_OdontostomatidC_EpabebeII_OF2+MedBc	SRR5864110	37.48	35.45	35.11	SAMN05892989	Old Woman Creek wetland metagenomic sequencing
MOKOT_OdontostomatidC_EpabebeII_OF2+MedBc	SRR7152997	37.23	34.55	34.87	SAMN07125094	peat metagenome Metagenome
MOKOT_OdontostomatidC_EpabebeII_OF2+MedBc	SRR12063602	34.57	33.64	32.38	SAMN15332870	Kettle_Holes_BIBS_Metatranscriptomics
MOKOT_OdontostomatidC_EpabebeII_OF2+MedBc	SRR5246518	32.71	30.91	30.64	SAMN06268573	Groundwater microbial communities from S. Glens Falls, New York, USA - water-only treatment rep 1 metatranscriptome
MOKOT_OdontostomatidC_EpabebeII_OF2+MedBc	SRR7089015	32.48	30.91	30.43	SAMN08778028	Metatranscriptome of estuarine sediment microbial communities from the Columbia River estuary, Washington, United States â€“ S.589
MOKOT_OdontostomatidC_EpabebeII_OF2+MedBc	SRR7524631	32.4	31.82	30.36	SAMN09202242	Metatranscriptome of freshwater microbial communities from McNutts Creek, Athens, Georgia, United States - 20-17 MT
MOKOT_OdontostomatidC_EpabebeII_OF2+MedBc	SRR7615236	31.6	30.91	29.6	SAMN09201447	Metatranscriptome of freshwater microbial communities from McNutts Creek, Athens, Georgia, United States - 1-17_Aug_MT
MOKOT_OdontostomatidC_EpabebeII_OF2+MedBc	SRR8535480	28.56	27.27	26.75	SAMN10864995	Metatranscriptome of saline water microbial communities from Sakinaw Lake, British Columbia, Canada - sak_2010_1_5_50m
MOKOT_OdontostomatidC_EpabebeII_OF2+MedBc	SRR7963516	28.27	27.27	26.48	SAMN09094056	Metatranscriptome of freshwater microbial communities from Altamaha River, Georgia, United States - Atl_Colum_RepB_8h
MOKOT_OdontostomatidC_EpabebeII_OF2+MedBc	SRR8535521	28.27	27.27	26.48	SAMN10864953	Metatranscriptome of saline water microbial communities from Sakinaw Lake, British Columbia, Canada - sak_2011_5_24_80m
MOKOT_OdontostomatidC_EpabebeII_OF2+MedBc	SRR9938989	27.71	26.36	25.96	SAMN12511944	Ecological Shifts in Sedimentary Microbiota in Urban Canals
MOKOT_OdontostomatidC_EpabebeII_OF2+MedBc	SRR8535477	27.64	26.36	25.89	SAMN10864992	Metatranscriptome of saline water microbial communities from Sakinaw Lake, British Columbia, Canada - sak_2010_1_5_45m
MOKOT_OdontostomatidC_EpabebeII_OF2+MedBc	SRR8535691	27.48	26.36	25.75	SAMN10865509	Metatranscriptome of saline water microbial communities from Sakinaw Lake, British Columbia, Canada - sak_2011_5_24_40m
MOKOT_OdontostomatidC_EpabebeII_OF2+MedBc	SRR7153020	26.87	26.36	25.17	SAMN07125026	peat metagenome Metagenome
MOKOT_OdontostomatidC_EpabebeII_OF2+MedBc	SRR8535693	26.73	25.45	25.04	SAMN10865655	Metatranscriptome of saline water microbial communities from Sakinaw Lake, British Columbia, Canada - sak_2013_6_6_40m
MOKOT_OdontostomatidC_EpabebeII_OF2+MedBc	SRR15114367	26.34	24.55	24.67	SAMN20170144	Lake Arcas metagenomic datasets
MOKOT_OdontostomatidC_EpabebeII_OF2+MedBc	SRR14935050	26.12	24.55	24.47	SAMN19911927	Seasonal and depth dynamics of soil microbiota of two drained peatland sites (metatranscriptomes)
MOKOT_OdontostomatidC_EpabebeII_OF2+MedBc	SRR7153021	25.93	25.45	24.29	SAMN07125026	peat metagenome Metagenome
MOKOT_OdontostomatidC_EpabebeII_OF2+MedBc	ERR3856785	25.7	24.55	24.08	SAMEA6511917	Metagenomic and metatranscriptomic sequencing of water from the anoxic hypolimnion of a freshwater lake
MOKOT_OdontostomatidC_EpabebeII_OF2+MedBc	SRR7153042	25.3	24.55	23.7	SAMN07124901	peat metagenome Metagenome
MOKOT_OdontostomatidC_EpabebeII_OF2+MedBc	SRR12676992	25.01	23.64	23.43	SAMN16221733	Microbiome survey of seasonally ferruginous Boreal Shield lakes, 2017-2018
IS7_3S6A_Smimeticum_OF3+OR5	SRR6203672	113.39	98.31	98.71	SAMN06268473	Wetland microbial communities from Twitchell Island in the Sacramento Delta, sample from surface sediment Aug2011 Site B2 Bulk Metatranscriptome metatranscriptome
IS7_3S6A_Smimeticum_OF3+OR5	SRR5839025	109.39	94.92	95.23	SAMN06269106	Freshwater wetland microbial communities from Ohio, USA - Open water 3 Core 4 Depth 3 metaT metatranscriptome
IS7_3S6A_Smimeticum_OF3+OR5	SRR6203186	109.39	94.92	95.23	SAMN06268468	Wetland microbial communities from Twitchell Island in the Sacramento Delta, sample from surface sediment Feb2011 Site B1 Bulk Metatranscriptome metatranscriptome
IS7_3S6A_Smimeticum_OF3+OR5	SRR7004411	104.41	90.68	90.89	SAMN08777024	Metatranscriptome of tropical peat soil microbial communities from peatlands in Department of Meta, Colombia - 0116_SJ02_MP02_10_MT
IS7_3S6A_Smimeticum_OF3+OR5	SRR6203184	101.4	88.14	88.27	SAMN06268472	Wetland microbial communities from Twitchell Island in the Sacramento Delta, sample from surface sediment Aug2011 Site A1 Bulk Metatranscriptome metatranscriptome
IS7_3S6A_Smimeticum_OF3+OR5	SRR5247040	99.4	86.44	86.53	SAMN06268469	Wetland microbial communities from Twitchell Island in the Sacramento Delta, sample from surface sediment Feb2011 Site L1 Bulk Metatranscriptome metatranscriptome
IS7_3S6A_Smimeticum_OF3+OR5	SRR5247038	98.4	85.59	85.66	SAMN06268474	Wetland microbial communities from Twitchell Island in the Sacramento Delta, California, USA - surface sediment Aug2011 Site C1 Bulk Metatranscriptome metatranscriptome
IS7_3S6A_Smimeticum_OF3+OR5	SRR7615563	84.46	73.73	73.52	SAMN09202377	Metatranscriptome of freshwater microbial communities from McNutts Creek, Athens, Georgia, United States - 20-17_Aug_MT
IS7_3S6A_Smimeticum_OF3+OR5	SRR7109324	79.48	69.49	69.19	SAMN08777628	Metatranscriptome of freshwater microbial communities from McNutts Creek, Athens, Georgia, United States - 29-17 MT
IS7_3S6A_Smimeticum_OF3+OR5	SRR7109024	77.53	67.8	67.49	SAMN08777992	Metatranscriptome of freshwater microbial communities from McNutts Creek, Athens, Georgia, United States - 1-17 MT
IS7_3S6A_Smimeticum_OF3+OR5	SRR7109325	74.47	65.25	64.83	SAMN08777993	Metatranscriptome of freshwater microbial communities from McNutts Creek, Athens, Georgia, United States - 11-17 MT
IS7_3S6A_Smimeticum_OF3+OR5	SRR16914159	73.45	64.41	63.94	SAMN22563691	Polluted_river_water_with_POME Raw sequence reads
IS7_3S6A_Smimeticum_OF3+OR5	SRR7109323	70.5	61.86	61.37	SAMN08777223	Metatranscriptome of freshwater microbial communities from McNutts Creek, Athens, Georgia, United States - 3-17 MT
IS7_3S6A_Smimeticum_OF3+OR5	SRR7615555	69.52	61.02	60.52	SAMN09201446	Metatranscriptome of freshwater microbial communities from McNutts Creek, Athens, Georgia, United States - 3-17_Aug_MT
IS7_3S6A_Smimeticum_OF3+OR5	SRR7615557	68.74	60.17	59.84	SAMN09201445	Metatranscriptome of freshwater microbial communities from McNutts Creek, Athens, Georgia, United States - 29-17_Aug_MT
IS7_3S6A_Smimeticum_OF3+OR5	SRR11450579	68.49	60.17	59.62	SAMN14480281	Metagenomics and Metatranscriptomics analysis of microbial communities in paddy soils with different arsenic levels
IS7_3S6A_Smimeticum_OF3+OR5	SRR5246792	68.49	60.17	59.62	SAMN06268467	Wetland microbial communities from Twitchell Island in the Sacramento Delta, sample from surface sediment Feb2011 Site A1 Bulk Metatranscriptome metatranscriptome
IS7_3S6A_Smimeticum_OF3+OR5	SRR7153009	66.5	58.47	57.89	SAMN07125063	peat metagenome Metagenome
IS7_3S6A_Smimeticum_OF3+OR5	SRR7086969	65.56	57.63	57.07	SAMN08777431	Metatranscriptome of estuarine sediment microbial communities from the Columbia River estuary, Oregon, United States â€“ S.454
IS7_3S6A_Smimeticum_OF3+OR5	SRR7615556	65.54	57.63	57.05	SAMN09202376	Metatranscriptome of freshwater microbial communities from McNutts Creek, Athens, Georgia, United States - 11-17_Aug_MT
IS7_3S6A_Smimeticum_OF3+OR5	SRR7007034	63.59	55.93	55.36	SAMN08779169	Metatranscriptome of tropical peat soil microbial communities from peatlands in Department of Meta, Colombia - 0216_QUI02_MP10_20_MT
IS7_3S6A_Smimeticum_OF3+OR5	SRR9938985	63.52	55.93	55.29	SAMN12511948	Ecological Shifts in Sedimentary Microbiota in Urban Canals
IS7_3S6A_Smimeticum_OF3+OR5	SRR7004412	62.71	55.08	54.59	SAMN08777003	Metatranscriptome of tropical peat soil microbial communities from peatlands in Department of Meta, Colombia - 0116_SJ02_MP15_10_MT
IS7_3S6A_Smimeticum_OF3+OR5	SRR7086491	61.73	54.24	53.74	SAMN08777067	Metatranscriptome of estuarine sediment microbial communities from the Columbia River estuary, Oregon, United States â€“ S.384
IS7_3S6A_Smimeticum_OF3+OR5	SRR7153008	61.52	54.24	53.55	SAMN07125063	peat metagenome Metagenome
IS7_3S6A_Smimeticum_OF3+OR5	SRR7086279	59.72	52.54	51.98	SAMN08778306	Metatranscriptome of estuarine sediment microbial communities from the Columbia River estuary, Washington, United States â€“ S.264
IS7_3S6A_Smimeticum_OF3+OR5	SRR7086284	59.63	52.54	51.91	SAMN08777069	Metatranscriptome of estuarine sediment microbial communities from the Columbia River estuary, Oregon, United States â€“ S.272
IS7_3S6A_Smimeticum_OF3+OR5	SRR7153040	59.53	52.54	51.82	SAMN07124883	peat metagenome Metagenome
IS7_3S6A_Smimeticum_OF3+OR5	SRR7090829	58.75	51.69	51.14	SAMN08777412	Metatranscriptome of estuarine sediment microbial communities from the Columbia River estuary, Oregon, United States â€“ S771
IS7_3S6A_Smimeticum_OF3+OR5	SRR7153022	57.57	50.85	50.11	SAMN07125027	peat metagenome Metagenome
IS7_3S6A_Smimeticum_OF3+OR5	SRR9938990	57.56	50.85	50.11	SAMN12511943	Ecological Shifts in Sedimentary Microbiota in Urban Canals
IS7_3S6A_Smimeticum_OF3+OR5	SRR7153043	55.57	49.15	48.38	SAMN07124926	peat metagenome Metagenome
IS7_3S6A_Smimeticum_OF3+OR5	ERR4171977	52.62	46.61	45.81	SAMEA6852350	Microbial activities within freeze-thaw cycle in high-altitude permafrost revealed by Nanopore-based metagenomics and RNA-seq
IS7_3S6A_Smimeticum_OF3+OR5	SRR9939001	52.21	45.76	45.45	SAMN12511945	Ecological Shifts in Sedimentary Microbiota in Urban Canals
IS7_3S6A_Smimeticum_OF3+OR5	SRR7086193	51.8	45.76	45.09	SAMN08778304	Metatranscriptome of estuarine sediment microbial communities from the Columbia River estuary, Oregon, United States â€“ S.189
IS7_3S6A_Smimeticum_OF3+OR5	SRR7153007	51.6	45.76	44.92	SAMN07125062	peat metagenome Metagenome
IS7_3S6A_Smimeticum_OF3+OR5	SRR7153041	51.58	45.76	44.91	SAMN07124883	peat metagenome Metagenome
IS7_3S6A_Smimeticum_OF3+OR5	SRR7153010	50.81	44.92	44.23	SAMN07125060	peat metagenome Metagenome
IS7_3S6A_Smimeticum_OF3+OR5	SRR7153023	50.6	44.92	44.05	SAMN07125027	peat metagenome Metagenome
IS7_3S6A_Smimeticum_OF3+OR5	SRR7812519	49.8	44.07	43.35	SAMN08776736	Metatranscriptome of estuarine sediment microbial communities from the Columbia River estuary, Washington, United States â€“ S.629
IS7_3S6A_Smimeticum_OF3+OR5	SRR7153038	49.79	44.07	43.35	SAMN07124884	peat metagenome Metagenome
IS7_3S6A_Smimeticum_OF3+OR5	SRR14935037	48.82	43.22	42.5	SAMN19911939	Seasonal and depth dynamics of soil microbiota of two drained peatland sites (metatranscriptomes)
IS7_3S6A_Smimeticum_OF3+OR5	SRR12676990	48.61	43.22	42.31	SAMN16221733	Microbiome survey of seasonally ferruginous Boreal Shield lakes, 2017-2018
IS7_3S6A_Smimeticum_OF3+OR5	SRR7153006	47.65	42.37	41.48	SAMN07125062	peat metagenome Metagenome
IS7_3S6A_Smimeticum_OF3+OR5	SRR8535513	47.31	41.53	41.18	SAMN10865652	Metatranscriptome of saline water microbial communities from Sakinaw Lake, British Columbia, Canada - sak_2011_1_27_40m
IS7_3S6A_Smimeticum_OF3+OR5	SRR12685025	47.12	41.53	41.02	SAMN15739887	Metatranscriptome of marine sediment microbial communities from Baltic Sea, Sweden - F18JunB
IS7_3S6A_Smimeticum_OF3+OR5	SRR11450577	46.92	41.53	40.84	SAMN14480283	Metagenomics and Metatranscriptomics analysis of microbial communities in paddy soils with different arsenic levels
IS7_3S6A_Smimeticum_OF3+OR5	SRR7812520	45.92	40.68	39.97	SAMN08776736	Metatranscriptome of estuarine sediment microbial communities from the Columbia River estuary, Washington, United States â€“ S.629
IS7_3S6A_Smimeticum_OF3+OR5	ERR4171976	45.44	39.83	39.56	SAMEA6852350	Microbial activities within freeze-thaw cycle in high-altitude permafrost revealed by Nanopore-based metagenomics and RNA-seq
IS7_3S6A_Smimeticum_OF3+OR5	SRR7089624	45.11	39.83	39.27	SAMN08777413	Metatranscriptome of estuarine sediment microbial communities from the Columbia River estuary, Oregon, United States â€“ S.677
IS7_3S6A_Smimeticum_OF3+OR5	SRR7007033	44.05	38.14	38.35	SAMN08778954	Metatranscriptome of tropical peat soil microbial communities from peatlands in Department of Meta, Colombia - 0116_SJ02_MP15_20_MT
IS7_3S6A_Smimeticum_OF3+OR5	SRR5864109	43.4	38.14	37.78	SAMN05892987	Old Woman Creek wetland metagenomic sequencing
IS7_3S6A_Smimeticum_OF3+OR5	SRR5864104	42.79	37.29	37.25	SAMN05893004	Old Woman Creek wetland metagenomic sequencing
IS7_3S6A_Smimeticum_OF3+OR5	SRR5864101	41.87	36.44	36.45	SAMN05893002	Old Woman Creek wetland metagenomic sequencing
IS7_3S6A_Smimeticum_OF3+OR5	SRR5864100	41.53	36.44	36.16	SAMN05892999	Old Woman Creek wetland metagenomic sequencing
IS7_3S6A_Smimeticum_OF3+OR5	SRR5864113	41.36	36.44	36.01	SAMN05892991	Old Woman Creek wetland metagenomic sequencing
IS7_3S6A_Smimeticum_OF3+OR5	SRR7153030	40.92	36.44	35.62	SAMN07125089	peat metagenome Metagenome
IS7_3S6A_Smimeticum_OF3+OR5	SRR7153034	40.12	35.59	34.93	SAMN07124902	peat metagenome Metagenome
IS7_3S6A_Smimeticum_OF3+OR5	SRR7153036	40	35.59	34.82	SAMN07124903	peat metagenome Metagenome
IS7_3S6A_Smimeticum_OF3+OR5	SRR5457454	39.67	35.59	34.53	SAMN06267374	Freshwater sediment microbial communities in response to fracking from Pennsylvania, USA - Alex Branch Run_MetaT_ABR_2013 metatranscriptome
IS7_3S6A_Smimeticum_OF3+OR5	SRR5864108	39.36	34.75	34.27	SAMN05892932	Old Woman Creek wetland metagenomic sequencing
IS7_3S6A_Smimeticum_OF3+OR5	SRR7615236	38.93	34.75	33.89	SAMN09201447	Metatranscriptome of freshwater microbial communities from McNutts Creek, Athens, Georgia, United States - 1-17_Aug_MT
IS7_3S6A_Smimeticum_OF3+OR5	SRR7153033	38.49	33.9	33.5	SAMN07125094	peat metagenome Metagenome
IS7_3S6A_Smimeticum_OF3+OR5	SRR8535511	37.93	33.9	33.02	SAMN10864994	Metatranscriptome of saline water microbial communities from Sakinaw Lake, British Columbia, Canada - sak_2011_1_27_36m
IS7_3S6A_Smimeticum_OF3+OR5	ERR543990	37.65	33.05	32.77	SAMEA2611747	Reconstructing the ecosystem functions of the active microbial community within Baltic Sea oxygen depleted sediments
IS7_3S6A_Smimeticum_OF3+OR5	SRR12685203	36.96	33.05	32.18	SAMN15741243	Metatranscriptome of marine sediment microbial communities from Baltic Sea, Sweden - F18NovB
IS7_3S6A_Smimeticum_OF3+OR5	SRR7524609	35.7	32.2	31.08	SAMN09202241	Metatranscriptome of freshwater microbial communities from McNutts Creek, Athens, Georgia, United States - 2-17 MT
IS7_3S6A_Smimeticum_OF3+OR5	SRR5864107	35.57	31.36	30.97	SAMN05892930	Old Woman Creek wetland metagenomic sequencing
IS7_3S6A_Smimeticum_OF3+OR5	SRR7153031	35.39	31.36	30.8	SAMN07125089	peat metagenome Metagenome
IS7_3S6A_Smimeticum_OF3+OR5	ERR4171978	34.74	30.51	30.24	SAMEA6852351	Microbial activities within freeze-thaw cycle in high-altitude permafrost revealed by Nanopore-based metagenomics and RNA-seq
IS7_3S6A_Smimeticum_OF3+OR5	SRR7152997	34.22	29.66	29.79	SAMN07125094	peat metagenome Metagenome
IS7_3S6A_Smimeticum_OF3+OR5	SRR12063602	33.93	30.51	29.54	SAMN15332870	Kettle_Holes_BIBS_Metatranscriptomics
IS7_3S6A_Smimeticum_OF3+OR5	SRR5864110	33.74	29.66	29.37	SAMN05892989	Old Woman Creek wetland metagenomic sequencing
IS7_3S6A_Smimeticum_OF3+OR5	SRR7524631	32.73	29.66	28.49	SAMN09202242	Metatranscriptome of freshwater microbial communities from McNutts Creek, Athens, Georgia, United States - 20-17 MT
IS7_3S6A_Smimeticum_OF3+OR5	SRR12261227	32.49	28.81	28.28	SAMN15573537	Lake Mendota hypolimnetic metagenomes Metagenome
IS7_3S6A_Smimeticum_OF3+OR5	SRR9938989	31.69	27.97	27.59	SAMN12511944	Ecological Shifts in Sedimentary Microbiota in Urban Canals
IS7_3S6A_Smimeticum_OF3+OR5	ERR2216331	30.43	26.27	26.49	SAMEA104408261	V4 region amplified with universal 18S primers from ten different samples taken around Uppsala, Sweden.
IS7_3S6A_Smimeticum_OF3+OR5	SRR11828959	29.95	27.12	26.07	SAMN14511375	Metatranscriptome of salt marsh sediment microbial communities from Sand Creek Marshes, Rowley, MA, United States - 5SP15
IS7_3S6A_Smimeticum_OF3+OR5	SRR931752	29.9	27.12	26.03	SAMN02230073	Lake Huron Sinkhole Photosynthetic Microbial Mats Metagenome
IS7_3S6A_Smimeticum_OF3+OR5	SRR5864105	29.57	26.27	25.75	SAMN05892934	Old Woman Creek wetland metagenomic sequencing
IS7_3S6A_Smimeticum_OF3+OR5	SRR8535693	28.7	25.42	24.99	SAMN10865655	Metatranscriptome of saline water microbial communities from Sakinaw Lake, British Columbia, Canada - sak_2013_6_6_40m
IS7_3S6A_Smimeticum_OF3+OR5	SRR14935062	27.78	24.58	24.19	SAMN19911916	Seasonal and depth dynamics of soil microbiota of two drained peatland sites (metatranscriptomes)
IS7_3S6A_Smimeticum_OF3+OR5	SRR8535521	27.27	24.58	23.74	SAMN10864953	Metatranscriptome of saline water microbial communities from Sakinaw Lake, British Columbia, Canada - sak_2011_5_24_80m
IS7_3S6A_Smimeticum_OF3+OR5	SRR5864102	27.13	23.73	23.61	SAMN05892995	Old Woman Creek wetland metagenomic sequencing
IS7_3S6A_Smimeticum_OF3+OR5	SRR5864111	26.78	23.73	23.31	SAMN05892943	Old Woman Creek wetland metagenomic sequencing
IS7_3S6A_Smimeticum_OF3+OR5	ERR543991	26.58	23.73	23.14	SAMEA2611748	Reconstructing the ecosystem functions of the active microbial community within Baltic Sea oxygen depleted sediments
IS7_3S6A_Smimeticum_OF3+OR5	SRR5864112	26.54	23.73	23.11	SAMN05892949	Old Woman Creek wetland metagenomic sequencing
IS7_3S6A_Smimeticum_OF3+OR5	SRR11649087	25.03	22.03	21.79	SAMN14510838	Metatranscriptome of marine sediment microbial communities from Baltic Sea, Sweden - May F
IS7_3S6A_Smimeticum_OF3+OR5	SRR8535477	24.65	22.03	21.46	SAMN10864992	Metatranscriptome of saline water microbial communities from Sakinaw Lake, British Columbia, Canada - sak_2010_1_5_45m
IS7_3S6A_Smimeticum_OF3+OR5	SRR5246785	24.53	22.03	21.36	SAMN06268462	Wetland microbial communities from Twitchell Island in the Sacramento Delta, sample from surface sediment Aug2011 Site A1 Bulk metagenome
IS7_3S6A_Smimeticum_OF3+OR5	SRR5246787	24.53	22.03	21.36	SAMN06268462	Wetland microbial communities from Twitchell Island in the Sacramento Delta, sample from surface sediment Aug2011 Site A1 Bulk metagenome
IS7_3S6A_Smimeticum_OF3+OR5	SRR6284152	24.49	22.03	21.32	SAMN07998238	Viral diversity in Kampala wastewater and surface water
IS7_3S6A_Smimeticum_OF3+OR5	SRR7153020	23.99	22.03	20.88	SAMN07125026	peat metagenome Metagenome
IS7_3S6A_Smimeticum_OF3+OR5	SRR7089015	23.51	21.19	20.47	SAMN08778028	Metatranscriptome of estuarine sediment microbial communities from the Columbia River estuary, Washington, United States â€“ S.589
IS7_3S6A_Smimeticum_OF3+OR5	SRR8535480	22.7	20.34	19.76	SAMN10864995	Metatranscriptome of saline water microbial communities from Sakinaw Lake, British Columbia, Canada - sak_2010_1_5_50m
IS7_3S6A_Smimeticum_OF3+OR5	SRR11450580	22.31	20.34	19.42	SAMN14480280	Metagenomics and Metatranscriptomics analysis of microbial communities in paddy soils with different arsenic levels
IS7_3S6A_Smimeticum_OF3+OR5	SRR5198900	22.01	19.49	19.16	SAMN06251439	Wetland sediment microbial communities from Twitchell Island in the Sacramento Delta, sample from surface sediment Aug2011 Site B2 Bulk Metagenome
IS7_3S6A_Smimeticum_OF3+OR5	SRR5246518	21.86	19.49	19.03	SAMN06268573	Groundwater microbial communities from S. Glens Falls, New York, USA - water-only treatment rep 1 metatranscriptome
IS7_3S6A_Smimeticum_OF3+OR5	SRR10080830	21.75	19.49	18.93	SAMN12709314	Using microbial functional biomarkers to track contaminant exposure down a river continuum
IS7_3S6A_Smimeticum_OF3+OR5	ERR1743337	21.35	18.64	18.59	SAMEA4559750	Effects of organic matter manipulation on bacterial community diversity and function
KLAGOS_Mmausi_K_DisF1+MEdBc	SRR11648440	107.33	89.43	90.07	SAMN14510793	Metatranscriptome of marine sediment microbial communities from Baltic Sea, Sweden - May D
KLAGOS_Mmausi_K_DisF1+MEdBc	SRR12685203	105.34	87.8	88.39	SAMN15741243	Metatranscriptome of marine sediment microbial communities from Baltic Sea, Sweden - F18NovB
KLAGOS_Mmausi_K_DisF1+MEdBc	SRR12685025	103.35	86.18	86.72	SAMN15739887	Metatranscriptome of marine sediment microbial communities from Baltic Sea, Sweden - F18JunB
KLAGOS_Mmausi_K_DisF1+MEdBc	SRR11648205	102.35	85.37	85.88	SAMN14510614	Metatranscriptome of marine sediment microbial communities from Baltic Sea, Sweden - 16L
KLAGOS_Mmausi_K_DisF1+MEdBc	SRR12685050	102.34	85.37	85.88	SAMN15739886	Metatranscriptome of marine sediment microbial communities from Baltic Sea, Sweden - F18JunF
KLAGOS_Mmausi_K_DisF1+MEdBc	SRR12686088	100.36	83.74	84.21	SAMN15739661	Metatranscriptome of marine sediment microbial communities from Baltic Sea, Sweden - F19MarB
KLAGOS_Mmausi_K_DisF1+MEdBc	SRR12685007	98.37	82.11	82.55	SAMN15739882	Metatranscriptome of marine sediment microbial communities from Baltic Sea, Sweden - F18JunK
KLAGOS_Mmausi_K_DisF1+MEdBc	SRR12685792	91.71	76.42	76.96	SAMN15741239	Metatranscriptome of marine sediment microbial communities from Baltic Sea, Sweden - F19MarL
KLAGOS_Mmausi_K_DisF1+MEdBc	SRR12685204	90.59	75.61	76.02	SAMN15741244	Metatranscriptome of marine sediment microbial communities from Baltic Sea, Sweden - F18NovL
KLAGOS_Mmausi_K_DisF1+MEdBc	SRR12686099	90.42	75.61	75.87	SAMN15740547	Metatranscriptome of marine sediment microbial communities from Baltic Sea, Sweden - F19MarF
KLAGOS_Mmausi_K_DisF1+MEdBc	SRR11647858	89.76	74.8	75.32	SAMN14510640	Metatranscriptome of marine sediment microbial communities from Baltic Sea, Sweden - 8D
KLAGOS_Mmausi_K_DisF1+MEdBc	SRR13696271	89.6	74.8	75.18	SAMN17674311	Metatranscriptome of marine sediment microbial communities from Baltic Sea, Sweden - F18NovF
KLAGOS_Mmausi_K_DisF1+MEdBc	SRR12685793	87.64	73.17	73.54	SAMN15741242	Metatranscriptome of marine sediment microbial communities from Baltic Sea, Sweden - F19MarM
KLAGOS_Mmausi_K_DisF1+MEdBc	SRR11648202	86.66	72.36	72.72	SAMN14510782	Metatranscriptome of marine sediment microbial communities from Baltic Sea, Sweden - 16K
KLAGOS_Mmausi_K_DisF1+MEdBc	SRR11829142	84.59	70.73	70.98	SAMN14511300	Metatranscriptome of salt marsh sediment microbial communities from Sand Creek Marshes, Rowley, MA, United States - 8SB15
KLAGOS_Mmausi_K_DisF1+MEdBc	SRR11829103	83.66	69.92	70.2	SAMN14511322	Metatranscriptome of salt marsh sediment microbial communities from Sand Creek Marshes, Rowley, MA, United States - 8NB15
KLAGOS_Mmausi_K_DisF1+MEdBc	ERR2109481	82.83	69.11	69.5	SAMEA104232802	Retrieval of a million high-quality, full-length SSU rRNA sequences without primer bias
KLAGOS_Mmausi_K_DisF1+MEdBc	ERR2109475	82.58	69.11	69.29	SAMEA104232805	Retrieval of a million high-quality, full-length SSU rRNA sequences without primer bias
KLAGOS_Mmausi_K_DisF1+MEdBc	SRR12685210	80.58	67.48	67.62	SAMN15739885	Metatranscriptome of marine sediment microbial communities from Baltic Sea, Sweden - F18NovM
KLAGOS_Mmausi_K_DisF1+MEdBc	SRR11827438	78.7	65.85	66.04	SAMN14511611	Metatranscriptome of salt marsh sediment microbial communities from Sand Creek Marshes, Rowley, MA, United States - 10NB15
KLAGOS_Mmausi_K_DisF1+MEdBc	SRR2177832	78.03	65.04	65.47	SAMN04005781	identification of the microbial genes and pathway induced in response to petroleum and oxygen oscillations in marine coastal sediments
KLAGOS_Mmausi_K_DisF1+MEdBc	SRR13101798	77.98	65.04	65.44	SAMN16863526	Comparison of Oyster Aquaculture Methods for Nitrogen Removal in Waquoit Bay, MA.
KLAGOS_Mmausi_K_DisF1+MEdBc	SRR12685681	76.87	64.23	64.5	SAMN15741036	Metatranscriptome of marine sediment microbial communities from Baltic Sea, Sweden - F19MarK
KLAGOS_Mmausi_K_DisF1+MEdBc	SRR7089534	75.87	63.41	63.67	SAMN08778189	Metatranscriptome of estuarine sediment microbial communities from the Columbia River estuary, Washington, United States â€“ S.669
KLAGOS_Mmausi_K_DisF1+MEdBc	SRR13101799	75.01	62.6	62.94	SAMN16863525	Comparison of Oyster Aquaculture Methods for Nitrogen Removal in Waquoit Bay, MA.
KLAGOS_Mmausi_K_DisF1+MEdBc	SRR13101801	75.01	62.6	62.94	SAMN16863523	Comparison of Oyster Aquaculture Methods for Nitrogen Removal in Waquoit Bay, MA.
KLAGOS_Mmausi_K_DisF1+MEdBc	SRR11648140	74	61.79	62.1	SAMN14510828	Metatranscriptome of marine sediment microbial communities from Baltic Sea, Sweden - 8M
KLAGOS_Mmausi_K_DisF1+MEdBc	SRR13101805	73.01	60.98	61.26	SAMN16863520	Comparison of Oyster Aquaculture Methods for Nitrogen Removal in Waquoit Bay, MA.
KLAGOS_Mmausi_K_DisF1+MEdBc	SRR7086280	72.88	60.98	61.16	SAMN08778007	Metatranscriptome of estuarine sediment microbial communities from the Columbia River estuary, Washington, United States â€“ S.270
KLAGOS_Mmausi_K_DisF1+MEdBc	SRR7090821	71.06	59.35	59.63	SAMN08778190	Metatranscriptome of estuarine sediment microbial communities from the Columbia River estuary, Washington, United States â€“ S.765
KLAGOS_Mmausi_K_DisF1+MEdBc	ERR543990	70.32	58.54	59.01	SAMEA2611747	Reconstructing the ecosystem functions of the active microbial community within Baltic Sea oxygen depleted sediments
KLAGOS_Mmausi_K_DisF1+MEdBc	SRR7086411	70.04	58.54	58.78	SAMN08777433	Metatranscriptome of estuarine sediment microbial communities from the Columbia River estuary, Washington, United States â€“ S.302
KLAGOS_Mmausi_K_DisF1+MEdBc	SRR7086167	69.91	58.54	58.67	SAMN08778140	Metatranscriptome of estuarine sediment microbial communities from the Columbia River estuary, Washington, United States â€“ S.186
KLAGOS_Mmausi_K_DisF1+MEdBc	SRR7086412	69.81	58.54	58.58	SAMN08777068	Metatranscriptome of estuarine sediment microbial communities from the Columbia River estuary, Washington, United States â€“ S.378
KLAGOS_Mmausi_K_DisF1+MEdBc	SRR7086279	69.72	58.54	58.5	SAMN08778306	Metatranscriptome of estuarine sediment microbial communities from the Columbia River estuary, Washington, United States â€“ S.264
KLAGOS_Mmausi_K_DisF1+MEdBc	SRR2177831	69.19	57.72	58.06	SAMN04005780	identification of the microbial genes and pathway induced in response to petroleum and oxygen oscillations in marine coastal sediments
KLAGOS_Mmausi_K_DisF1+MEdBc	SRR11648412	69.04	57.72	57.93	SAMN14510642	Metatranscriptome of marine sediment microbial communities from Baltic Sea, Sweden - 28L
KLAGOS_Mmausi_K_DisF1+MEdBc	SRR7086281	68.9	57.72	57.82	SAMN08777434	Metatranscriptome of estuarine sediment microbial communities from the Columbia River estuary, Washington, United States â€“ S.268
KLAGOS_Mmausi_K_DisF1+MEdBc	ERR543991	68.36	56.91	57.36	SAMEA2611748	Reconstructing the ecosystem functions of the active microbial community within Baltic Sea oxygen depleted sediments
KLAGOS_Mmausi_K_DisF1+MEdBc	SRR2177833	68.03	56.91	57.09	SAMN04005782	identification of the microbial genes and pathway induced in response to petroleum and oxygen oscillations in marine coastal sediments
KLAGOS_Mmausi_K_DisF1+MEdBc	SRR13101800	67.9	56.91	56.98	SAMN16863524	Comparison of Oyster Aquaculture Methods for Nitrogen Removal in Waquoit Bay, MA.
KLAGOS_Mmausi_K_DisF1+MEdBc	SRR12685017	66.94	56.1	56.17	SAMN15741620	Metatranscriptome of marine sediment microbial communities from Baltic Sea, Sweden - F18JunL
KLAGOS_Mmausi_K_DisF1+MEdBc	SRR13101817	66.06	55.28	55.43	SAMN16863509	Comparison of Oyster Aquaculture Methods for Nitrogen Removal in Waquoit Bay, MA.
KLAGOS_Mmausi_K_DisF1+MEdBc	SRR985022	65.07	54.47	54.6	SAMN02354014	Oxic-anoxic-oxic estuary Metagenome
KLAGOS_Mmausi_K_DisF1+MEdBc	SRR7086284	64.8	54.47	54.38	SAMN08777069	Metatranscriptome of estuarine sediment microbial communities from the Columbia River estuary, Oregon, United States â€“ S.272
KLAGOS_Mmausi_K_DisF1+MEdBc	ERR3661016	64.14	53.66	53.82	SAMEA6223439	metatranscriptomic approaches to unravel taxonomic and functional diversities of a coastal aquatic ecosystem and their reaction to hypoxia
KLAGOS_Mmausi_K_DisF1+MEdBc	SRR985023	64.1	53.66	53.79	SAMN02354015	Oxic-anoxic-oxic estuary Metagenome
KLAGOS_Mmausi_K_DisF1+MEdBc	SRR13101807	63.98	53.66	53.69	SAMN16863518	Comparison of Oyster Aquaculture Methods for Nitrogen Removal in Waquoit Bay, MA.
KLAGOS_Mmausi_K_DisF1+MEdBc	SRR7428102	63.97	53.66	53.68	SAMN04044562	Impact of hydrocarbons on microbial mats structure and activity
KLAGOS_Mmausi_K_DisF1+MEdBc	SRR13101813	63.12	52.85	52.96	SAMN16863512	Comparison of Oyster Aquaculture Methods for Nitrogen Removal in Waquoit Bay, MA.
KLAGOS_Mmausi_K_DisF1+MEdBc	SRR11648395	62.33	52.03	52.3	SAMN14510796	Metatranscriptome of marine sediment microbial communities from Baltic Sea, Sweden - 28K
KLAGOS_Mmausi_K_DisF1+MEdBc	SRR13101797	62.1	52.03	52.11	SAMN16863527	Comparison of Oyster Aquaculture Methods for Nitrogen Removal in Waquoit Bay, MA.
KLAGOS_Mmausi_K_DisF1+MEdBc	SRR12685051	62.1	52.03	52.11	SAMN15740523	Metatranscriptome of marine sediment microbial communities from Baltic Sea, Sweden - F18NovK
KLAGOS_Mmausi_K_DisF1+MEdBc	SRR7088795	61.93	52.03	51.97	SAMN08777066	Metatranscriptome of estuarine sediment microbial communities from the Columbia River estuary, Washington, United States â€“ S.489
KLAGOS_Mmausi_K_DisF1+MEdBc	SRR7086360	61.18	51.22	51.34	SAMN08778051	Metatranscriptome of estuarine sediment microbial communities from the Columbia River estuary, Washington, United States â€“ S.300
KLAGOS_Mmausi_K_DisF1+MEdBc	ERR3661014	61	51.22	51.19	SAMEA6223437	metatranscriptomic approaches to unravel taxonomic and functional diversities of a coastal aquatic ecosystem and their reaction to hypoxia
KLAGOS_Mmausi_K_DisF1+MEdBc	SRR7090829	60	50.41	50.35	SAMN08777412	Metatranscriptome of estuarine sediment microbial communities from the Columbia River estuary, Oregon, United States â€“ S771
KLAGOS_Mmausi_K_DisF1+MEdBc	SRR7089533	60	50.41	50.35	SAMN08778058	Metatranscriptome of estuarine sediment microbial communities from the Columbia River estuary, Washington, United States â€“ S.667
KLAGOS_Mmausi_K_DisF1+MEdBc	SRR11828891	59.91	50.41	50.27	SAMN14511402	Metatranscriptome of salt marsh sediment microbial communities from Sand Creek Marshes, Rowley, MA, United States - 5NB15
KLAGOS_Mmausi_K_DisF1+MEdBc	SRR11828459	59.78	50.41	50.17	SAMN14511333	Metatranscriptome of salt marsh sediment microbial communities from Sand Creek Marshes, Rowley, MA, United States - 10SB15
KLAGOS_Mmausi_K_DisF1+MEdBc	SRR5343981	59.15	49.59	49.63	SAMN06563317	Harbour sediment metatranscriptome
KLAGOS_Mmausi_K_DisF1+MEdBc	ERR3661010	58.97	49.59	49.49	SAMEA6223433	metatranscriptomic approaches to unravel taxonomic and functional diversities of a coastal aquatic ecosystem and their reaction to hypoxia
KLAGOS_Mmausi_K_DisF1+MEdBc	SRR7088797	57.84	48.78	48.54	SAMN08778026	Metatranscriptome of estuarine sediment microbial communities from the Columbia River estuary, Washington, United States â€“ S.491
KLAGOS_Mmausi_K_DisF1+MEdBc	SRR11648359	57.31	47.97	48.09	SAMN14510547	Metatranscriptome of marine sediment microbial communities from Baltic Sea, Sweden - 16M
KLAGOS_Mmausi_K_DisF1+MEdBc	SRR13101816	57	47.97	47.83	SAMN16863510	Comparison of Oyster Aquaculture Methods for Nitrogen Removal in Waquoit Bay, MA.
KLAGOS_Mmausi_K_DisF1+MEdBc	SRR7428104	56.85	47.97	47.7	SAMN04044562	Impact of hydrocarbons on microbial mats structure and activity
KLAGOS_Mmausi_K_DisF1+MEdBc	SRR13101812	56.35	47.15	47.28	SAMN16863513	Comparison of Oyster Aquaculture Methods for Nitrogen Removal in Waquoit Bay, MA.
KLAGOS_Mmausi_K_DisF1+MEdBc	SRR7090828	56.17	47.15	47.13	SAMN08778031	Metatranscriptome of estuarine sediment microbial communities from the Columbia River estuary, Washington, United States â€“ S.767
KLAGOS_Mmausi_K_DisF1+MEdBc	SRR7089177	56.05	47.15	47.03	SAMN08777894	Metatranscriptome of estuarine sediment microbial communities from the Columbia River estuary, Washington, United States â€“ S.593
KLAGOS_Mmausi_K_DisF1+MEdBc	SRR7086410	56	47.15	46.99	SAMN08778052	Metatranscriptome of estuarine sediment microbial communities from the Columbia River estuary, Washington, United States â€“ S.304
KLAGOS_Mmausi_K_DisF1+MEdBc	SRR11648176	55.41	46.34	46.49	SAMN14510698	Metatranscriptome of marine sediment microbial communities from Baltic Sea, Sweden - 16F
KLAGOS_Mmausi_K_DisF1+MEdBc	SRR13101808	55.34	46.34	46.44	SAMN16863517	Comparison of Oyster Aquaculture Methods for Nitrogen Removal in Waquoit Bay, MA.
KLAGOS_Mmausi_K_DisF1+MEdBc	SRR7990788	55.02	46.34	46.17	SAMN09200635	Metatranscriptome of estuarine sediment microbial communities from the Columbia River estuary, Washington, United States â€“ S.641
KLAGOS_Mmausi_K_DisF1+MEdBc	SRR12685024	54.34	45.53	45.6	SAMN15739573	Metatranscriptome of marine sediment microbial communities from Baltic Sea, Sweden - F18JunM
KLAGOS_Mmausi_K_DisF1+MEdBc	SRR7428106	54.24	45.53	45.52	SAMN04044564	Impact of hydrocarbons on microbial mats structure and activity
KLAGOS_Mmausi_K_DisF1+MEdBc	SRR7428103	52.91	44.72	44.4	SAMN04044562	Impact of hydrocarbons on microbial mats structure and activity
KLAGOS_Mmausi_K_DisF1+MEdBc	SRR6808592	51.6	43.09	43.3	SAMN08443699	resuscitation mechanisms during enrichment culture and studying gene function
KLAGOS_Mmausi_K_DisF1+MEdBc	SRR13101802	51.44	43.09	43.17	SAMN16863522	Comparison of Oyster Aquaculture Methods for Nitrogen Removal in Waquoit Bay, MA.
KLAGOS_Mmausi_K_DisF1+MEdBc	SRR12685052	51.27	43.09	43.02	SAMN15741800	Metatranscriptome of marine sediment microbial communities from Baltic Sea, Sweden - F18JunD
KLAGOS_Mmausi_K_DisF1+MEdBc	SRR11649087	51.27	43.09	43.02	SAMN14510838	Metatranscriptome of marine sediment microbial communities from Baltic Sea, Sweden - May F
KLAGOS_Mmausi_K_DisF1+MEdBc	SRR985027	50.24	42.28	42.16	SAMN02354019	Oxic-anoxic-oxic estuary Metagenome
KLAGOS_Mmausi_K_DisF1+MEdBc	SRR11647991	49.52	41.46	41.55	SAMN14510548	Metatranscriptome of marine sediment microbial communities from Baltic Sea, Sweden - 8L
KLAGOS_Mmausi_K_DisF1+MEdBc	SRR7089178	48.27	40.65	40.5	SAMN08778057	Metatranscriptome of estuarine sediment microbial communities from the Columbia River estuary, Washington, United States â€“ S.633
KLAGOS_Mmausi_K_DisF1+MEdBc	SRR11786684	48.24	40.65	40.48	SAMN14846682	Marine sediment metagenome in Port Jackson (Sydney Habour)
KLAGOS_Mmausi_K_DisF1+MEdBc	SRR985026	48.12	40.65	40.38	SAMN02354018	Oxic-anoxic-oxic estuary Metagenome
KLAGOS_Mmausi_K_DisF1+MEdBc	SRR13101811	46.23	39.02	38.79	SAMN16863514	Comparison of Oyster Aquaculture Methods for Nitrogen Removal in Waquoit Bay, MA.
KLAGOS_Mmausi_K_DisF1+MEdBc	SRR11786695	46.2	39.02	38.77	SAMN14846682	Marine sediment metagenome in Port Jackson (Sydney Habour)
KLAGOS_Mmausi_K_DisF1+MEdBc	SRR6808585	46.1	39.02	38.68	SAMN08443689	resuscitation mechanisms during enrichment culture and studying gene function
KLAGOS_Mmausi_K_DisF1+MEdBc	SRR11648382	45.37	38.21	38.07	SAMN14510797	Metatranscriptome of marine sediment microbial communities from Baltic Sea, Sweden - 28F
KLAGOS_Mmausi_K_DisF1+MEdBc	SRR13101814	45.26	38.21	37.98	SAMN16863511	Comparison of Oyster Aquaculture Methods for Nitrogen Removal in Waquoit Bay, MA.
KLAGOS_Mmausi_K_DisF1+MEdBc	SRR12685680	44.42	37.4	37.27	SAMN15739884	Metatranscriptome of marine sediment microbial communities from Baltic Sea, Sweden - F18NovD
KLAGOS_Mmausi_K_DisF1+MEdBc	SRR13101822	43.52	36.59	36.52	SAMN16863504	Comparison of Oyster Aquaculture Methods for Nitrogen Removal in Waquoit Bay, MA.
KLAGOS_Mmausi_K_DisF1+MEdBc	SRR13101809	41.76	34.96	35.04	SAMN16863516	Comparison of Oyster Aquaculture Methods for Nitrogen Removal in Waquoit Bay, MA.
KLAGOS_Mmausi_K_DisF1+MEdBc	SRR13101810	40.41	34.15	33.91	SAMN16863515	Comparison of Oyster Aquaculture Methods for Nitrogen Removal in Waquoit Bay, MA.
KLAGOS_Mmausi_K_DisF1+MEdBc	ERR3661009	39.81	33.33	33.41	SAMEA6223432	metatranscriptomic approaches to unravel taxonomic and functional diversities of a coastal aquatic ecosystem and their reaction to hypoxia
KLAGOS_Mmausi_K_DisF1+MEdBc	SRR3720199	38.93	32.52	32.67	SAMN05223291	Ecological Genomics of a Seasonally Anoxic Fjord; Saanich Inlet
KLAGOS_Mmausi_K_DisF1+MEdBc	SRR11648383	38.78	32.52	32.54	SAMN14510546	Metatranscriptome of marine sediment microbial communities from Baltic Sea, Sweden - 28D
KLAGOS_Mmausi_K_DisF1+MEdBc	SRR8820895	38.34	32.52	32.18	SAMN11294132	Marine metagenomes Metagenome
KLAGOS_Mmausi_K_DisF1+MEdBc	SRR7086626	38.03	32.52	31.91	SAMN08777893	Metatranscriptome of estuarine sediment microbial communities from the Columbia River estuary, Washington, United States â€“ S.437
KLAGOS_Mmausi_K_DisF1+MEdBc	SRR7089014	37.2	31.71	31.21	SAMN08778056	Metatranscriptome of estuarine sediment microbial communities from the Columbia River estuary, Washington, United States â€“ S.591
OP034699_Mylestoma_FRESHO	ERR2109481	132.42	93.15	93.19	SAMEA104232802	Retrieval of a million high-quality, full-length SSU rRNA sequences without primer bias
OP034699_Mylestoma_FRESHO	SRR12686088	125.73	88.36	88.49	SAMN15739661	Metatranscriptome of marine sediment microbial communities from Baltic Sea, Sweden - F19MarB
OP034699_Mylestoma_FRESHO	SRR11648205	123.95	86.99	87.24	SAMN14510614	Metatranscriptome of marine sediment microbial communities from Baltic Sea, Sweden - 16L
OP034699_Mylestoma_FRESHO	SRR12685052	123.36	86.3	86.82	SAMN15741800	Metatranscriptome of marine sediment microbial communities from Baltic Sea, Sweden - F18JunD
OP034699_Mylestoma_FRESHO	SRR12685203	121.37	84.93	85.42	SAMN15741243	Metatranscriptome of marine sediment microbial communities from Baltic Sea, Sweden - F18NovB
OP034699_Mylestoma_FRESHO	SRR12685007	120.96	84.93	85.13	SAMN15739882	Metatranscriptome of marine sediment microbial communities from Baltic Sea, Sweden - F18JunK
OP034699_Mylestoma_FRESHO	SRR13696271	119.98	84.25	84.44	SAMN17674311	Metatranscriptome of marine sediment microbial communities from Baltic Sea, Sweden - F18NovF
OP034699_Mylestoma_FRESHO	SRR12686099	112.26	78.77	79.01	SAMN15740547	Metatranscriptome of marine sediment microbial communities from Baltic Sea, Sweden - F19MarF
OP034699_Mylestoma_FRESHO	SRR12685050	111.72	78.77	78.63	SAMN15739886	Metatranscriptome of marine sediment microbial communities from Baltic Sea, Sweden - F18JunF
OP034699_Mylestoma_FRESHO	SRR7428098	109.59	77.4	77.13	SAMN04044566	Impact of hydrocarbons on microbial mats structure and activity
OP034699_Mylestoma_FRESHO	SRR12685681	109.41	76.71	77	SAMN15741036	Metatranscriptome of marine sediment microbial communities from Baltic Sea, Sweden - F19MarK
OP034699_Mylestoma_FRESHO	SRR7089534	107.71	76.03	75.8	SAMN08778189	Metatranscriptome of estuarine sediment microbial communities from the Columbia River estuary, Washington, United States â€“ S.669
OP034699_Mylestoma_FRESHO	SRR7086284	101.98	71.92	71.78	SAMN08777069	Metatranscriptome of estuarine sediment microbial communities from the Columbia River estuary, Oregon, United States â€“ S.272
OP034699_Mylestoma_FRESHO	SRR12685210	101.75	71.92	71.61	SAMN15739885	Metatranscriptome of marine sediment microbial communities from Baltic Sea, Sweden - F18NovM
OP034699_Mylestoma_FRESHO	SRR7090829	101.61	71.92	71.52	SAMN08777412	Metatranscriptome of estuarine sediment microbial communities from the Columbia River estuary, Oregon, United States â€“ S771
OP034699_Mylestoma_FRESHO	SRR11829142	101.49	71.92	71.43	SAMN14511300	Metatranscriptome of salt marsh sediment microbial communities from Sand Creek Marshes, Rowley, MA, United States - 8SB15
OP034699_Mylestoma_FRESHO	SRR11827438	100.74	71.23	70.9	SAMN14511611	Metatranscriptome of salt marsh sediment microbial communities from Sand Creek Marshes, Rowley, MA, United States - 10NB15
OP034699_Mylestoma_FRESHO	SRR7086410	100.08	70.55	70.43	SAMN08778052	Metatranscriptome of estuarine sediment microbial communities from the Columbia River estuary, Washington, United States â€“ S.304
OP034699_Mylestoma_FRESHO	SRR12685025	99.77	69.86	70.21	SAMN15739887	Metatranscriptome of marine sediment microbial communities from Baltic Sea, Sweden - F18JunB
OP034699_Mylestoma_FRESHO	SRR7086279	95.7	67.81	67.35	SAMN08778306	Metatranscriptome of estuarine sediment microbial communities from the Columbia River estuary, Washington, United States â€“ S.264
OP034699_Mylestoma_FRESHO	SRR7089014	95.48	67.81	67.2	SAMN08778056	Metatranscriptome of estuarine sediment microbial communities from the Columbia River estuary, Washington, United States â€“ S.591
OP034699_Mylestoma_FRESHO	SRR7094501	94.87	67.12	66.77	SAMN08778303	Metatranscriptome of estuarine sediment microbial communities from the Columbia River estuary, Washington, United States â€“ S.180
OP034699_Mylestoma_FRESHO	SRR11828459	93.52	66.44	65.82	SAMN14511333	Metatranscriptome of salt marsh sediment microbial communities from Sand Creek Marshes, Rowley, MA, United States - 10SB15
OP034699_Mylestoma_FRESHO	SRR11829103	93.52	66.44	65.82	SAMN14511322	Metatranscriptome of salt marsh sediment microbial communities from Sand Creek Marshes, Rowley, MA, United States - 8NB15
OP034699_Mylestoma_FRESHO	SRR7086360	93.02	65.75	65.46	SAMN08778051	Metatranscriptome of estuarine sediment microbial communities from the Columbia River estuary, Washington, United States â€“ S.300
OP034699_Mylestoma_FRESHO	SRR7086626	92.62	65.75	65.18	SAMN08777893	Metatranscriptome of estuarine sediment microbial communities from the Columbia River estuary, Washington, United States â€“ S.437
OP034699_Mylestoma_FRESHO	SRR7428100	92.18	65.07	64.87	SAMN04044566	Impact of hydrocarbons on microbial mats structure and activity
OP034699_Mylestoma_FRESHO	SRR7090828	91.71	65.07	64.55	SAMN08778031	Metatranscriptome of estuarine sediment microbial communities from the Columbia River estuary, Washington, United States â€“ S.767
OP034699_Mylestoma_FRESHO	SRR7089627	89.79	63.7	63.2	SAMN08777043	Metatranscriptome of estuarine sediment microbial communities from the Columbia River estuary, Washington, United States â€“ S.761
OP034699_Mylestoma_FRESHO	SRR11828594	89.63	63.7	63.08	SAMN14511291	Metatranscriptome of salt marsh sediment microbial communities from Sand Creek Marshes, Rowley, MA, United States - 10WB15
OP034699_Mylestoma_FRESHO	SRR7086472	88.03	62.33	61.95	SAMN08778009	Metatranscriptome of estuarine sediment microbial communities from the Columbia River estuary, Washington, United States â€“ S.380
OP034699_Mylestoma_FRESHO	SRR7089178	87.39	61.64	61.5	SAMN08778057	Metatranscriptome of estuarine sediment microbial communities from the Columbia River estuary, Washington, United States â€“ S.633
OP034699_Mylestoma_FRESHO	SRR3589015	85.03	60.27	59.84	SAMN05163191	Oxygenation of sediment surface, changes in microbial community and functions
OP034699_Mylestoma_FRESHO	SRR3589014	84.99	60.27	59.82	SAMN05163191	Oxygenation of sediment surface, changes in microbial community and functions
OP034699_Mylestoma_FRESHO	SRR7086487	84.91	60.27	59.76	SAMN08776738	Metatranscriptome of estuarine sediment microbial communities from the Columbia River estuary, Washington, United States â€“ S.374
OP034699_Mylestoma_FRESHO	SRR3589011	84.25	59.59	59.29	SAMN05163191	Oxygenation of sediment surface, changes in microbial community and functions
OP034699_Mylestoma_FRESHO	SRR3589012	84.25	59.59	59.29	SAMN05163191	Oxygenation of sediment surface, changes in microbial community and functions
OP034699_Mylestoma_FRESHO	SRR7428102	83.96	59.59	59.09	SAMN04044562	Impact of hydrocarbons on microbial mats structure and activity
OP034699_Mylestoma_FRESHO	SRR7428099	83.3	58.9	58.62	SAMN04044566	Impact of hydrocarbons on microbial mats structure and activity
OP034699_Mylestoma_FRESHO	SRR7086932	82.61	58.22	58.14	SAMN08778054	Metatranscriptome of estuarine sediment microbial communities from the Columbia River estuary, Washington, United States â€“ S.456
OP034699_Mylestoma_FRESHO	SRR7086288	82.29	58.22	57.92	SAMN08778008	Metatranscriptome of estuarine sediment microbial communities from the Columbia River estuary, Washington, United States â€“ S.298
OP034699_Mylestoma_FRESHO	ERR2109475	80.76	57.53	56.84	SAMEA104232805	Retrieval of a million high-quality, full-length SSU rRNA sequences without primer bias
OP034699_Mylestoma_FRESHO	SRR11648440	77.37	54.79	54.45	SAMN14510793	Metatranscriptome of marine sediment microbial communities from Baltic Sea, Sweden - May D
OP034699_Mylestoma_FRESHO	SRR7089533	77.18	54.79	54.32	SAMN08778058	Metatranscriptome of estuarine sediment microbial communities from the Columbia River estuary, Washington, United States â€“ S.667
OP034699_Mylestoma_FRESHO	SRR11647858	76.97	54.11	54.17	SAMN14510640	Metatranscriptome of marine sediment microbial communities from Baltic Sea, Sweden - 8D
OP034699_Mylestoma_FRESHO	SRR7428104	76.01	54.11	53.5	SAMN04044562	Impact of hydrocarbons on microbial mats structure and activity
OP034699_Mylestoma_FRESHO	SRR7086280	75.66	54.11	53.25	SAMN08778007	Metatranscriptome of estuarine sediment microbial communities from the Columbia River estuary, Washington, United States â€“ S.270
OP034699_Mylestoma_FRESHO	SRR7086167	75.32	53.42	53.01	SAMN08778140	Metatranscriptome of estuarine sediment microbial communities from the Columbia River estuary, Washington, United States â€“ S.186
OP034699_Mylestoma_FRESHO	SRR7812520	75.27	53.42	52.97	SAMN08776736	Metatranscriptome of estuarine sediment microbial communities from the Columbia River estuary, Washington, United States â€“ S.629
OP034699_Mylestoma_FRESHO	SRR12825386	74.45	52.74	52.4	SAMN16424714	Waiwera River metagenomic sequencing and assembly
OP034699_Mylestoma_FRESHO	SRR11827440	73.98	52.74	52.07	SAMN14511486	Metatranscriptome of salt marsh sediment microbial communities from Sand Creek Marshes, Rowley, MA, United States - 10CT5
OP034699_Mylestoma_FRESHO	SRR7089626	73.9	52.74	52.01	SAMN08777414	Metatranscriptome of estuarine sediment microbial communities from the Columbia River estuary, Washington, United States â€“ S.671
OP034699_Mylestoma_FRESHO	SRR7812519	73.53	52.05	51.75	SAMN08776736	Metatranscriptome of estuarine sediment microbial communities from the Columbia River estuary, Washington, United States â€“ S.629
OP034699_Mylestoma_FRESHO	SRR13101805	72.92	52.05	51.32	SAMN16863520	Comparison of Oyster Aquaculture Methods for Nitrogen Removal in Waquoit Bay, MA.
OP034699_Mylestoma_FRESHO	SRR12685204	71.89	50.68	50.6	SAMN15741244	Metatranscriptome of marine sediment microbial communities from Baltic Sea, Sweden - F18NovL
OP034699_Mylestoma_FRESHO	SRR7990788	70.33	50	49.49	SAMN09200635	Metatranscriptome of estuarine sediment microbial communities from the Columbia River estuary, Washington, United States â€“ S.641
OP034699_Mylestoma_FRESHO	SRR12685017	69.24	48.63	48.73	SAMN15741620	Metatranscriptome of marine sediment microbial communities from Baltic Sea, Sweden - F18JunL
OP034699_Mylestoma_FRESHO	SRR7086411	69.18	49.32	48.69	SAMN08777433	Metatranscriptome of estuarine sediment microbial communities from the Columbia River estuary, Washington, United States â€“ S.302
OP034699_Mylestoma_FRESHO	SRR7086126	69.18	49.32	48.69	SAMN08777070	Metatranscriptome of estuarine sediment microbial communities from the Columbia River estuary, Washington, United States â€“ S.182
OP034699_Mylestoma_FRESHO	SRR2177832	68.75	48.63	48.39	SAMN04005781	identification of the microbial genes and pathway induced in response to petroleum and oxygen oscillations in marine coastal sediments
OP034699_Mylestoma_FRESHO	SRR7086969	68.36	48.63	48.11	SAMN08777431	Metatranscriptome of estuarine sediment microbial communities from the Columbia River estuary, Oregon, United States â€“ S.454
OP034699_Mylestoma_FRESHO	SRR7087980	68.36	48.63	48.11	SAMN08778025	Metatranscriptome of estuarine sediment microbial communities from the Columbia River estuary, Washington, United States â€“ S.485
OP034699_Mylestoma_FRESHO	SRR11649087	67.97	47.95	47.83	SAMN14510838	Metatranscriptome of marine sediment microbial communities from Baltic Sea, Sweden - May F
OP034699_Mylestoma_FRESHO	ERR543990	67.55	47.95	47.54	SAMEA2611747	Reconstructing the ecosystem functions of the active microbial community within Baltic Sea oxygen depleted sediments
OP034699_Mylestoma_FRESHO	SRR11648202	67.03	47.26	47.17	SAMN14510782	Metatranscriptome of marine sediment microbial communities from Baltic Sea, Sweden - 16K
OP034699_Mylestoma_FRESHO	SRR2177833	66.66	47.26	46.92	SAMN04005782	identification of the microbial genes and pathway induced in response to petroleum and oxygen oscillations in marine coastal sediments
OP034699_Mylestoma_FRESHO	ERR543991	65.81	46.58	46.31	SAMEA2611748	Reconstructing the ecosystem functions of the active microbial community within Baltic Sea oxygen depleted sediments
OP034699_Mylestoma_FRESHO	SRR7089176	65.53	46.58	46.12	SAMN08778029	Metatranscriptome of estuarine sediment microbial communities from the Columbia River estuary, Washington, United States â€“ S.595
OP034699_Mylestoma_FRESHO	SRR13101813	65.25	46.58	45.92	SAMN16863512	Comparison of Oyster Aquaculture Methods for Nitrogen Removal in Waquoit Bay, MA.
OP034699_Mylestoma_FRESHO	SRR2177831	64.81	45.89	45.61	SAMN04005780	identification of the microbial genes and pathway induced in response to petroleum and oxygen oscillations in marine coastal sediments
OP034699_Mylestoma_FRESHO	SRR7086603	64.38	45.89	45.31	SAMN08778010	Metatranscriptome of estuarine sediment microbial communities from the Columbia River estuary, Washington, United States â€“ S.425
OP034699_Mylestoma_FRESHO	SRR7086625	64.32	45.89	45.27	SAMN08778011	Metatranscriptome of estuarine sediment microbial communities from the Columbia River estuary, Oregon, United States â€“ S.445
OP034699_Mylestoma_FRESHO	SRR7086057	63.85	45.21	44.93	SAMN08777071	Metatranscriptome of estuarine sediment microbial communities from the Columbia River estuary, Washington, United States â€“ S.24
OP034699_Mylestoma_FRESHO	SRR7088795	63.25	45.21	44.52	SAMN08777066	Metatranscriptome of estuarine sediment microbial communities from the Columbia River estuary, Washington, United States â€“ S.489
OP034699_Mylestoma_FRESHO	SRR7086491	62.58	44.52	44.04	SAMN08777067	Metatranscriptome of estuarine sediment microbial communities from the Columbia River estuary, Oregon, United States â€“ S.384
OP034699_Mylestoma_FRESHO	SRR12685051	62	43.84	43.63	SAMN15740523	Metatranscriptome of marine sediment microbial communities from Baltic Sea, Sweden - F18NovK
OP034699_Mylestoma_FRESHO	SRR7089177	61.64	43.84	43.38	SAMN08777894	Metatranscriptome of estuarine sediment microbial communities from the Columbia River estuary, Washington, United States â€“ S.593
OP034699_Mylestoma_FRESHO	SRR12825383	60.8	43.15	42.79	SAMN16424715	Waiwera River metagenomic sequencing and assembly
OP034699_Mylestoma_FRESHO	SRR11786684	58.49	41.78	41.17	SAMN14846682	Marine sediment metagenome in Port Jackson (Sydney Habour)
OP034699_Mylestoma_FRESHO	SRR11648382	58.38	41.1	41.09	SAMN14510797	Metatranscriptome of marine sediment microbial communities from Baltic Sea, Sweden - 28F
OP034699_Mylestoma_FRESHO	SRR7085520	58.34	41.78	41.06	SAMN08777890	Metatranscriptome of estuarine water microbial communities from the Columbia River estuary, Oregon, United States â€“ R1033
OP034699_Mylestoma_FRESHO	SRR7087941	58.26	41.78	41	SAMN08778055	Metatranscriptome of estuarine sediment microbial communities from the Columbia River estuary, Washington, United States â€“ S.487
OP034699_Mylestoma_FRESHO	SRR13101814	57.57	41.1	40.51	SAMN16863511	Comparison of Oyster Aquaculture Methods for Nitrogen Removal in Waquoit Bay, MA.
OP034699_Mylestoma_FRESHO	SRR13101807	57.54	41.1	40.5	SAMN16863518	Comparison of Oyster Aquaculture Methods for Nitrogen Removal in Waquoit Bay, MA.
OP034699_Mylestoma_FRESHO	SRR12685792	56.96	40.41	40.09	SAMN15741239	Metatranscriptome of marine sediment microbial communities from Baltic Sea, Sweden - F19MarL
OP034699_Mylestoma_FRESHO	SRR7428103	56.87	40.41	40.02	SAMN04044562	Impact of hydrocarbons on microbial mats structure and activity
OP034699_Mylestoma_FRESHO	SRR12825385	56.7	40.41	39.91	SAMN16424714	Waiwera River metagenomic sequencing and assembly
OP034699_Mylestoma_FRESHO	SRR3589023	55.03	39.04	38.73	SAMN05163191	Oxygenation of sediment surface, changes in microbial community and functions
OP034699_Mylestoma_FRESHO	SRR13101800	54.08	38.36	38.06	SAMN16863524	Comparison of Oyster Aquaculture Methods for Nitrogen Removal in Waquoit Bay, MA.
OP034699_Mylestoma_FRESHO	SRR3589016	52.79	37.67	37.15	SAMN05163191	Oxygenation of sediment surface, changes in microbial community and functions
OP034699_Mylestoma_FRESHO	SRR11786707	52.7	37.67	37.09	SAMN14846681	Marine sediment metagenome in Port Jackson (Sydney Habour)
OP034699_Mylestoma_FRESHO	ERR2109472	52.28	37.67	36.79	SAMEA104232799	Retrieval of a million high-quality, full-length SSU rRNA sequences without primer bias
OP034699_Mylestoma_FRESHO	SRR8820895	52.03	36.99	36.62	SAMN11294132	Marine metagenomes Metagenome
OP034699_Mylestoma_FRESHO	SRR13101816	51.62	36.99	36.33	SAMN16863510	Comparison of Oyster Aquaculture Methods for Nitrogen Removal in Waquoit Bay, MA.
OP034699_Mylestoma_FRESHO	SRR11648176	51.61	36.3	36.32	SAMN14510698	Metatranscriptome of marine sediment microbial communities from Baltic Sea, Sweden - 16F
OP034699_Mylestoma_FRESHO	SRR11648168	51.26	36.3	36.08	SAMN14510674	Metatranscriptome of marine sediment microbial communities from Baltic Sea, Sweden - 16D
OP034699_Mylestoma_FRESHO	ERR3661016	50.8	36.3	35.75	SAMEA6223439	metatranscriptomic approaches to unravel taxonomic and functional diversities of a coastal aquatic ecosystem and their reaction to hypoxia
OP034699_Mylestoma_FRESHO	SRR11786688	50.79	36.3	35.75	SAMN14846712	Marine sediment metagenome in Port Jackson (Sydney Habour)
OP034699_Mylestoma_FRESHO	SRR11648359	50.1	35.62	35.26	SAMN14510547	Metatranscriptome of marine sediment microbial communities from Baltic Sea, Sweden - 16M
OP034699_Mylestoma_FRESHO	SRR11786693	49.83	35.62	35.07	SAMN14846707	Marine sediment metagenome in Port Jackson (Sydney Habour)
SLATINA_OdontostomatidB_DisF1+O1740R	SRR6203672	114.44	97.5	97.45	SAMN06268473	Wetland microbial communities from Twitchell Island in the Sacramento Delta, sample from surface sediment Aug2011 Site B2 Bulk Metatranscriptome metatranscriptome
SLATINA_OdontostomatidB_DisF1+O1740R	SRR6203186	112.7	95.83	95.96	SAMN06268468	Wetland microbial communities from Twitchell Island in the Sacramento Delta, sample from surface sediment Feb2011 Site B1 Bulk Metatranscriptome metatranscriptome
SLATINA_OdontostomatidB_DisF1+O1740R	SRR5864111	111.75	95	95.16	SAMN05892943	Old Woman Creek wetland metagenomic sequencing
SLATINA_OdontostomatidB_DisF1+O1740R	SRR6203184	111.7	95	95.11	SAMN06268472	Wetland microbial communities from Twitchell Island in the Sacramento Delta, sample from surface sediment Aug2011 Site A1 Bulk Metatranscriptome metatranscriptome
SLATINA_OdontostomatidB_DisF1+O1740R	SRR5864104	109.79	93.33	93.49	SAMN05893004	Old Woman Creek wetland metagenomic sequencing
SLATINA_OdontostomatidB_DisF1+O1740R	SRR10992727	109.75	93.33	93.45	SAMN13941153	Functional microbiomic approaches using lower airway samples identify a subset of lung microbial communities with evidence of active microbial metabolism
SLATINA_OdontostomatidB_DisF1+O1740R	SRR5864113	108.75	92.5	92.6	SAMN05892991	Old Woman Creek wetland metagenomic sequencing
SLATINA_OdontostomatidB_DisF1+O1740R	SRR5247038	106.72	90.83	90.87	SAMN06268474	Wetland microbial communities from Twitchell Island in the Sacramento Delta, California, USA - surface sediment Aug2011 Site C1 Bulk Metatranscriptome metatranscriptome
SLATINA_OdontostomatidB_DisF1+O1740R	SRR5864109	104.46	89.17	88.95	SAMN05892987	Old Woman Creek wetland metagenomic sequencing
SLATINA_OdontostomatidB_DisF1+O1740R	SRR5246792	103.74	88.33	88.33	SAMN06268467	Wetland microbial communities from Twitchell Island in the Sacramento Delta, sample from surface sediment Feb2011 Site A1 Bulk Metatranscriptome metatranscriptome
SLATINA_OdontostomatidB_DisF1+O1740R	SRR5864106	101.77	86.67	86.66	SAMN05892939	Old Woman Creek wetland metagenomic sequencing
SLATINA_OdontostomatidB_DisF1+O1740R	SRR5864110	101.75	86.67	86.64	SAMN05892989	Old Woman Creek wetland metagenomic sequencing
SLATINA_OdontostomatidB_DisF1+O1740R	SRR5247040	99.54	85	84.75	SAMN06268469	Wetland microbial communities from Twitchell Island in the Sacramento Delta, sample from surface sediment Feb2011 Site L1 Bulk Metatranscriptome metatranscriptome
SLATINA_OdontostomatidB_DisF1+O1740R	SRR9939001	96.78	82.5	82.41	SAMN12511945	Ecological Shifts in Sedimentary Microbiota in Urban Canals
SLATINA_OdontostomatidB_DisF1+O1740R	SRR6048922	95.8	81.67	81.57	SAMN07631323	Freshwater wetland microbial communities from Ohio, USA, analyzing the effect of biotic and abiotic controls - Mud 3 Core 4 Depth 3 metaT metatranscriptome
SLATINA_OdontostomatidB_DisF1+O1740R	SRR7550490	94.78	80.83	80.7	SAMN09691230	soil metagenome Raw sequence reads
SLATINA_OdontostomatidB_DisF1+O1740R	SRR5864107	92.84	79.17	79.05	SAMN05892930	Old Woman Creek wetland metagenomic sequencing
SLATINA_OdontostomatidB_DisF1+O1740R	SRR5864112	92.77	79.17	78.99	SAMN05892949	Old Woman Creek wetland metagenomic sequencing
SLATINA_OdontostomatidB_DisF1+O1740R	SRR7615557	92.63	79.17	78.87	SAMN09201445	Metatranscriptome of freshwater microbial communities from McNutts Creek, Athens, Georgia, United States - 29-17_Aug_MT
SLATINA_OdontostomatidB_DisF1+O1740R	SRR9938989	91.8	78.33	78.16	SAMN12511944	Ecological Shifts in Sedimentary Microbiota in Urban Canals
SLATINA_OdontostomatidB_DisF1+O1740R	SRR7615555	91.76	78.33	78.13	SAMN09201446	Metatranscriptome of freshwater microbial communities from McNutts Creek, Athens, Georgia, United States - 3-17_Aug_MT
SLATINA_OdontostomatidB_DisF1+O1740R	SRR11450579	89.75	76.67	76.42	SAMN14480281	Metagenomics and Metatranscriptomics analysis of microbial communities in paddy soils with different arsenic levels
SLATINA_OdontostomatidB_DisF1+O1740R	SRR7109323	89.6	76.67	76.29	SAMN08777223	Metatranscriptome of freshwater microbial communities from McNutts Creek, Athens, Georgia, United States - 3-17 MT
SLATINA_OdontostomatidB_DisF1+O1740R	SRR9938986	87.82	75	74.78	SAMN12511947	Ecological Shifts in Sedimentary Microbiota in Urban Canals
SLATINA_OdontostomatidB_DisF1+O1740R	SRR9938985	87.82	75	74.78	SAMN12511948	Ecological Shifts in Sedimentary Microbiota in Urban Canals
SLATINA_OdontostomatidB_DisF1+O1740R	SRR6284152	87.02	74.17	74.1	SAMN07998238	Viral diversity in Kampala wastewater and surface water
SLATINA_OdontostomatidB_DisF1+O1740R	SRR9938990	84.88	72.5	72.27	SAMN12511943	Ecological Shifts in Sedimentary Microbiota in Urban Canals
SLATINA_OdontostomatidB_DisF1+O1740R	SRR7615563	83.83	71.67	71.38	SAMN09202377	Metatranscriptome of freshwater microbial communities from McNutts Creek, Athens, Georgia, United States - 20-17_Aug_MT
SLATINA_OdontostomatidB_DisF1+O1740R	SRR5864100	83.52	71.67	71.12	SAMN05892999	Old Woman Creek wetland metagenomic sequencing
SLATINA_OdontostomatidB_DisF1+O1740R	SRR9939002	82.88	70.83	70.57	SAMN12511946	Ecological Shifts in Sedimentary Microbiota in Urban Canals
SLATINA_OdontostomatidB_DisF1+O1740R	SRR7524631	82.82	70.83	70.52	SAMN09202242	Metatranscriptome of freshwater microbial communities from McNutts Creek, Athens, Georgia, United States - 20-17 MT
SLATINA_OdontostomatidB_DisF1+O1740R	SRR5864101	82.78	70.83	70.48	SAMN05893002	Old Woman Creek wetland metagenomic sequencing
SLATINA_OdontostomatidB_DisF1+O1740R	SRR7109324	81.92	70	69.75	SAMN08777628	Metatranscriptome of freshwater microbial communities from McNutts Creek, Athens, Georgia, United States - 29-17 MT
SLATINA_OdontostomatidB_DisF1+O1740R	SRR7109024	80.92	69.17	68.9	SAMN08777992	Metatranscriptome of freshwater microbial communities from McNutts Creek, Athens, Georgia, United States - 1-17 MT
SLATINA_OdontostomatidB_DisF1+O1740R	SRR7109325	80.58	69.17	68.62	SAMN08777993	Metatranscriptome of freshwater microbial communities from McNutts Creek, Athens, Georgia, United States - 11-17 MT
SLATINA_OdontostomatidB_DisF1+O1740R	SRR7550489	79.94	68.33	68.06	SAMN09685464	soil metagenome Raw sequence reads
SLATINA_OdontostomatidB_DisF1+O1740R	SRR5864108	79.84	68.33	67.98	SAMN05892932	Old Woman Creek wetland metagenomic sequencing
SLATINA_OdontostomatidB_DisF1+O1740R	SRR5864105	77.89	66.67	66.32	SAMN05892934	Old Woman Creek wetland metagenomic sequencing
SLATINA_OdontostomatidB_DisF1+O1740R	SRR7153038	77.62	66.67	66.09	SAMN07124884	peat metagenome Metagenome
SLATINA_OdontostomatidB_DisF1+O1740R	SRR7524609	76.94	65.83	65.52	SAMN09202241	Metatranscriptome of freshwater microbial communities from McNutts Creek, Athens, Georgia, United States - 2-17 MT
SLATINA_OdontostomatidB_DisF1+O1740R	SRR10080826	76.9	65.83	65.48	SAMN12709317	Using microbial functional biomarkers to track contaminant exposure down a river continuum
SLATINA_OdontostomatidB_DisF1+O1740R	SRR11450577	76.88	65.83	65.46	SAMN14480283	Metagenomics and Metatranscriptomics analysis of microbial communities in paddy soils with different arsenic levels
SLATINA_OdontostomatidB_DisF1+O1740R	SRR7615556	76.7	65.83	65.31	SAMN09202376	Metatranscriptome of freshwater microbial communities from McNutts Creek, Athens, Georgia, United States - 11-17_Aug_MT
SLATINA_OdontostomatidB_DisF1+O1740R	SRR7153043	75.88	65	64.61	SAMN07124926	peat metagenome Metagenome
SLATINA_OdontostomatidB_DisF1+O1740R	SRR7153009	74.64	64.17	63.55	SAMN07125063	peat metagenome Metagenome
SLATINA_OdontostomatidB_DisF1+O1740R	SRR10080829	73.87	63.33	62.89	SAMN12709315	Using microbial functional biomarkers to track contaminant exposure down a river continuum
SLATINA_OdontostomatidB_DisF1+O1740R	SRR10080824	72.87	62.5	62.05	SAMN12709319	Using microbial functional biomarkers to track contaminant exposure down a river continuum
SLATINA_OdontostomatidB_DisF1+O1740R	SRR7153030	72.7	62.5	61.9	SAMN07125089	peat metagenome Metagenome
SLATINA_OdontostomatidB_DisF1+O1740R	SRR7153008	72.64	62.5	61.85	SAMN07125063	peat metagenome Metagenome
SLATINA_OdontostomatidB_DisF1+O1740R	SRR10080835	71.93	61.67	61.25	SAMN12709309	Using microbial functional biomarkers to track contaminant exposure down a river continuum
SLATINA_OdontostomatidB_DisF1+O1740R	SRR10080830	71.89	61.67	61.21	SAMN12709314	Using microbial functional biomarkers to track contaminant exposure down a river continuum
SLATINA_OdontostomatidB_DisF1+O1740R	SRR7153028	71.7	61.67	61.05	SAMN07125090	peat metagenome Metagenome
SLATINA_OdontostomatidB_DisF1+O1740R	SRR5198900	71.01	60.83	60.47	SAMN06251439	Wetland sediment microbial communities from Twitchell Island in the Sacramento Delta, sample from surface sediment Aug2011 Site B2 Bulk Metagenome
SLATINA_OdontostomatidB_DisF1+O1740R	SRR10915309	70.9	60.83	60.37	SAMN12813755	Microbial mat bacterial communities from Middle Island sinkhole, Lake Huron, Michigan, United States - MIS.2016.152B metagenome
SLATINA_OdontostomatidB_DisF1+O1740R	SRR7088796	70.69	60.83	60.19	SAMN08778027	Metatranscriptome of estuarine sediment microbial communities from the Columbia River estuary, Oregon, United States â€“ S.499
SLATINA_OdontostomatidB_DisF1+O1740R	SRR10080825	70.12	60	59.7	SAMN12709318	Using microbial functional biomarkers to track contaminant exposure down a river continuum
SLATINA_OdontostomatidB_DisF1+O1740R	SRR5246518	69.91	60	59.53	SAMN06268573	Groundwater microbial communities from S. Glens Falls, New York, USA - water-only treatment rep 1 metatranscriptome
SLATINA_OdontostomatidB_DisF1+O1740R	SRR12063555	69.9	60	59.52	SAMN15332883	Kettle_Holes_BIBS_Metatranscriptomics
SLATINA_OdontostomatidB_DisF1+O1740R	SRR11450580	68.97	59.17	58.72	SAMN14480280	Metagenomics and Metatranscriptomics analysis of microbial communities in paddy soils with different arsenic levels
SLATINA_OdontostomatidB_DisF1+O1740R	SRR12676992	68.91	59.17	58.67	SAMN16221733	Microbiome survey of seasonally ferruginous Boreal Shield lakes, 2017-2018
SLATINA_OdontostomatidB_DisF1+O1740R	SRR7615236	67.94	58.33	57.85	SAMN09201447	Metatranscriptome of freshwater microbial communities from McNutts Creek, Athens, Georgia, United States - 1-17_Aug_MT
SLATINA_OdontostomatidB_DisF1+O1740R	SRR7086284	67.91	58.33	57.82	SAMN08777069	Metatranscriptome of estuarine sediment microbial communities from the Columbia River estuary, Oregon, United States â€“ S.272
SLATINA_OdontostomatidB_DisF1+O1740R	SRR7153007	67.74	58.33	57.68	SAMN07125062	peat metagenome Metagenome
SLATINA_OdontostomatidB_DisF1+O1740R	SRR12676990	66.96	57.5	57.01	SAMN16221733	Microbiome survey of seasonally ferruginous Boreal Shield lakes, 2017-2018
SLATINA_OdontostomatidB_DisF1+O1740R	SRR5194978	65.97	56.67	56.17	SAMN06249453	OMD-TOIL (Operation Mendota Drain: Transcriptomics of Inland Lakes)
SLATINA_OdontostomatidB_DisF1+O1740R	SRR1560848	65.96	56.67	56.16	SAMN03009083	Groundwater microbial communities from subsurface biofilms in sulfidic aquifer
SLATINA_OdontostomatidB_DisF1+O1740R	SRR7153031	65.01	55.83	55.36	SAMN07125089	peat metagenome Metagenome
SLATINA_OdontostomatidB_DisF1+O1740R	SRR12676991	64.99	55.83	55.33	SAMN16221733	Microbiome survey of seasonally ferruginous Boreal Shield lakes, 2017-2018
SLATINA_OdontostomatidB_DisF1+O1740R	SRR1559353	64.97	55.83	55.32	SAMN03009080	Groundwater microbial communities from subsurface biofilms in sulfidic aquifer
SLATINA_OdontostomatidB_DisF1+O1740R	SRR404114	64.97	55.83	55.32	SAMN00780323	Targeted Biofilm samples from two redox zones- GS10_10 Project
SLATINA_OdontostomatidB_DisF1+O1740R	SRR6846454	64.1	55	54.58	SAMN08721790	Virome communities in a full-scale wastewater reclamation plant
SLATINA_OdontostomatidB_DisF1+O1740R	SRR5246523	64	55	54.49	SAMN06268577	Groundwater microbial communities from S. Glens Falls, New York, USA - Field experiment aqueous naphthalene treatment rep 1 metatranscriptome
SLATINA_OdontostomatidB_DisF1+O1740R	SRR7153006	63.78	55	54.3	SAMN07125062	peat metagenome Metagenome
SLATINA_OdontostomatidB_DisF1+O1740R	SRR7153040	63.76	55	54.29	SAMN07124883	peat metagenome Metagenome
SLATINA_OdontostomatidB_DisF1+O1740R	SRR7153036	62.03	53.33	52.82	SAMN07124903	peat metagenome Metagenome
SLATINA_OdontostomatidB_DisF1+O1740R	SRR6973858	62.03	53.33	52.82	SAMN08777037	Groundwater sediment microbial communities from an aquifer adjacent to Colorado River, USA - East River metaT ERMLT293_16_1Ra metatranscriptome
SLATINA_OdontostomatidB_DisF1+O1740R	SRR5864102	61.28	52.5	52.18	SAMN05892995	Old Woman Creek wetland metagenomic sequencing
SLATINA_OdontostomatidB_DisF1+O1740R	SRR12685051	61.07	52.5	52	SAMN15740523	Metatranscriptome of marine sediment microbial communities from Baltic Sea, Sweden - F18NovK
SLATINA_OdontostomatidB_DisF1+O1740R	SRR5198901	61.07	52.5	52	SAMN06251439	Wetland sediment microbial communities from Twitchell Island in the Sacramento Delta, sample from surface sediment Aug2011 Site B2 Bulk Metagenome
SLATINA_OdontostomatidB_DisF1+O1740R	SRR12685792	61.05	52.5	51.98	SAMN15741239	Metatranscriptome of marine sediment microbial communities from Baltic Sea, Sweden - F19MarL
SLATINA_OdontostomatidB_DisF1+O1740R	SRR6435857	60.05	51.67	51.13	SAMN06269040	Eutrophic lake water microbial communities from Lake Mendota, Wisconsin, USA - GEODES157 metaT metatranscriptome
SLATINA_OdontostomatidB_DisF1+O1740R	SRR5246524	60.03	51.67	51.12	SAMN06268577	Groundwater microbial communities from S. Glens Falls, New York, USA - Field experiment aqueous naphthalene treatment rep 1 metatranscriptome
SLATINA_OdontostomatidB_DisF1+O1740R	SRR8512519	59.17	50.83	50.38	SAMN10844114	Metatranscriptomics of freshwater sediments
SLATINA_OdontostomatidB_DisF1+O1740R	SRR10915312	59.15	50.83	50.37	SAMN12813753	Microbial mat bacterial communities from Middle Island sinkhole, Lake Huron, Michigan, United States - MIS.2016.226 metagenome
SLATINA_OdontostomatidB_DisF1+O1740R	SRR10080831	58.56	50	49.86	SAMN12709313	Using microbial functional biomarkers to track contaminant exposure down a river continuum
SLATINA_OdontostomatidB_DisF1+O1740R	SRR10915313	58.1	50	49.47	SAMN12814021	Microbial mat bacterial communities from Middle Island sinkhole, Lake Huron, Michigan, United States - MIS.2016.202 metagenome
SLATINA_OdontostomatidB_DisF1+O1740R	SRR10080833	58.09	50	49.46	SAMN12709311	Using microbial functional biomarkers to track contaminant exposure down a river continuum
SLATINA_OdontostomatidB_DisF1+O1740R	SRR7153029	58.08	50	49.45	SAMN07125090	peat metagenome Metagenome
SLATINA_OdontostomatidB_DisF1+O1740R	SRR16951080	56.57	48.33	48.17	SAMN23136872	Chloroflexi in anammox, activated sludge and methanogenic wastewater treatment reactors, do they have the same role?
SLATINA_OdontostomatidB_DisF1+O1740R	SRR7153039	56.1	48.33	47.76	SAMN07124884	peat metagenome Metagenome
SLATINA_OdontostomatidB_DisF1+O1740R	SRR5864114	55.58	47.5	47.32	SAMN05892993	Old Woman Creek wetland metagenomic sequencing
SLATINA_OdontostomatidB_DisF1+O1740R	SRR8857869	55.39	47.5	47.16	SAMN11338664	wastewater metatranscriptome Raw sequence reads
SLATINA_OdontostomatidB_DisF1+O1740R	SRR8512518	55.36	47.5	47.14	SAMN10844113	Metatranscriptomics of freshwater sediments
SLATINA_OdontostomatidB_DisF1+O1740R	SRR14935042	55.35	47.5	47.13	SAMN19911934	Seasonal and depth dynamics of soil microbiota of two drained peatland sites (metatranscriptomes)
SLATINA_OdontostomatidB_DisF1+O1740R	SRR12676985	55.16	47.5	46.97	SAMN16221728	Microbiome survey of seasonally ferruginous Boreal Shield lakes, 2017-2018
SLATINA_OdontostomatidB_DisF1+O1740R	SRR10080823	52.38	45	44.6	SAMN12709320	Using microbial functional biomarkers to track contaminant exposure down a river continuum
SLATINA_OdontostomatidB_DisF1+O1740R	SRR10080832	51.92	44.17	44.21	SAMN12709312	Using microbial functional biomarkers to track contaminant exposure down a river continuum
SLATINA_OdontostomatidB_DisF1+O1740R	SRR12063532	51.42	44.17	43.78	SAMN15332904	Kettle_Holes_BIBS_Metatranscriptomics
SLATINA_OdontostomatidB_DisF1+O1740R	SRR12063552	49.36	42.5	42.03	SAMN15332886	Kettle_Holes_BIBS_Metatranscriptomics
SLATINA_OdontostomatidB_DisF1+O1740R	SRR4389352	49.27	42.5	41.95	SAMN03842453	Terrestrial subsurface C, N, S and H cycles cross-linked by metabolic handoffs
AY821980_Uncultured_eukaryote_clone_CV1_A2_16	SRR7153009	145.03	98.01	97.97	SAMN07125063	peat metagenome Metagenome
AY821980_Uncultured_eukaryote_clone_CV1_A2_16	SRR7153040	143.07	96.69	96.65	SAMN07124883	peat metagenome Metagenome
AY821980_Uncultured_eukaryote_clone_CV1_A2_16	SRR7153006	143.07	96.69	96.65	SAMN07125062	peat metagenome Metagenome
AY821980_Uncultured_eukaryote_clone_CV1_A2_16	SRR7153007	143.07	96.69	96.65	SAMN07125062	peat metagenome Metagenome
AY821980_Uncultured_eukaryote_clone_CV1_A2_16	SRR7153041	142.07	96.03	95.97	SAMN07124883	peat metagenome Metagenome
AY821980_Uncultured_eukaryote_clone_CV1_A2_16	SRR7153038	140.1	94.7	94.65	SAMN07124884	peat metagenome Metagenome
AY821980_Uncultured_eukaryote_clone_CV1_A2_16	SRR7153022	140.09	94.7	94.64	SAMN07125027	peat metagenome Metagenome
AY821980_Uncultured_eukaryote_clone_CV1_A2_16	SRR7153008	140.09	94.7	94.63	SAMN07125063	peat metagenome Metagenome
AY821980_Uncultured_eukaryote_clone_CV1_A2_16	SRR7153023	138.15	93.38	93.32	SAMN07125027	peat metagenome Metagenome
AY821980_Uncultured_eukaryote_clone_CV1_A2_16	SRR7153030	135.11	91.39	91.27	SAMN07125089	peat metagenome Metagenome
AY821980_Uncultured_eukaryote_clone_CV1_A2_16	SRR7153043	134.17	90.73	90.64	SAMN07124926	peat metagenome Metagenome
AY821980_Uncultured_eukaryote_clone_CV1_A2_16	ERR4171976	134.11	90.73	90.59	SAMEA6852350	Microbial activities within freeze-thaw cycle in high-altitude permafrost revealed by Nanopore-based metagenomics and RNA-seq
AY821980_Uncultured_eukaryote_clone_CV1_A2_16	ERR4171977	133.17	90.07	89.96	SAMEA6852350	Microbial activities within freeze-thaw cycle in high-altitude permafrost revealed by Nanopore-based metagenomics and RNA-seq
AY821980_Uncultured_eukaryote_clone_CV1_A2_16	SRR7153031	131.19	88.74	88.63	SAMN07125089	peat metagenome Metagenome
AY821980_Uncultured_eukaryote_clone_CV1_A2_16	SRR7153028	131.13	88.74	88.58	SAMN07125090	peat metagenome Metagenome
AY821980_Uncultured_eukaryote_clone_CV1_A2_16	SRR7153036	127.2	86.09	85.93	SAMN07124903	peat metagenome Metagenome
AY821980_Uncultured_eukaryote_clone_CV1_A2_16	SRR7153039	126.21	85.43	85.26	SAMN07124884	peat metagenome Metagenome
AY821980_Uncultured_eukaryote_clone_CV1_A2_16	SRR7976667	125.2	84.77	84.57	SAMN08779544	Groundwater sediment microbial communities from an aquifer adjacent to Colorado River, USA - East River metaT ERMLT660_2_16_1Ra metatranscriptome
AY821980_Uncultured_eukaryote_clone_CV1_A2_16	SRR7976620	124.42	84.11	84.05	SAMN08779542	Groundwater sediment microbial communities from an aquifer adjacent to Colorado River, USA - East River metaT ERMLT499_16_1Ra metatranscriptome
AY821980_Uncultured_eukaryote_clone_CV1_A2_16	SRR6973926	124.2	84.11	83.9	SAMN08777035	Groundwater sediment microbial communities from an aquifer adjacent to Colorado River, USA - East River metaT ERMLT660_1_16_1Ra metatranscriptome
AY821980_Uncultured_eukaryote_clone_CV1_A2_16	SRR7976660	123.21	83.44	83.23	SAMN08779543	Groundwater sediment microbial communities from an aquifer adjacent to Colorado River, USA - East River metaT ERMLT660_16_1Ra metatranscriptome
AY821980_Uncultured_eukaryote_clone_CV1_A2_16	SRR5864107	122.29	82.78	82.61	SAMN05892930	Old Woman Creek wetland metagenomic sequencing
AY821980_Uncultured_eukaryote_clone_CV1_A2_16	SRR7153032	122.23	82.78	82.57	SAMN07125088	peat metagenome Metagenome
AY821980_Uncultured_eukaryote_clone_CV1_A2_16	SRR6973851	120.23	81.46	81.22	SAMN08777038	Groundwater sediment microbial communities from an aquifer adjacent to Colorado River, USA - East River metaT ERMLIBT47_16_1Ra metatranscriptome
AY821980_Uncultured_eukaryote_clone_CV1_A2_16	SRR7153020	117.61	79.47	79.45	SAMN07125026	peat metagenome Metagenome
AY821980_Uncultured_eukaryote_clone_CV1_A2_16	SRR12756239	116.41	78.81	78.64	SAMN16293052	Alaskan Tundra Soil Meta-Omics following Rainfall
AY821980_Uncultured_eukaryote_clone_CV1_A2_16	SRR7153010	116.27	78.81	78.54	SAMN07125060	peat metagenome Metagenome
AY821980_Uncultured_eukaryote_clone_CV1_A2_16	SRR6973858	116.26	78.81	78.54	SAMN08777037	Groundwater sediment microbial communities from an aquifer adjacent to Colorado River, USA - East River metaT ERMLT293_16_1Ra metatranscriptome
AY821980_Uncultured_eukaryote_clone_CV1_A2_16	SRR7153021	114.56	77.48	77.39	SAMN07125026	peat metagenome Metagenome
AY821980_Uncultured_eukaryote_clone_CV1_A2_16	ERR4171979	113.27	76.82	76.52	SAMEA6852351	Microbial activities within freeze-thaw cycle in high-altitude permafrost revealed by Nanopore-based metagenomics and RNA-seq
AY821980_Uncultured_eukaryote_clone_CV1_A2_16	SRR7153029	111.38	75.5	75.24	SAMN07125090	peat metagenome Metagenome
AY821980_Uncultured_eukaryote_clone_CV1_A2_16	SRR7153034	109.45	74.17	73.94	SAMN07124902	peat metagenome Metagenome
AY821980_Uncultured_eukaryote_clone_CV1_A2_16	SRR2029847	107.65	72.85	72.72	SAMN03700010	Wetland soil Raw sequence reads
AY821980_Uncultured_eukaryote_clone_CV1_A2_16	SRR2178068	105.61	71.52	71.34	SAMN04007145	Rifle groundwater metagenome and metatranscriptome following nitrate amendment Raw sequence reads
AY821980_Uncultured_eukaryote_clone_CV1_A2_16	SRR5855232	105.61	71.52	71.34	SAMN04007145	Rifle groundwater metagenome and metatranscriptome following nitrate amendment Raw sequence reads
AY821980_Uncultured_eukaryote_clone_CV1_A2_16	SRR7609572	105.35	71.52	71.17	SAMN09724893	Rifle RNA-Seq
AY821980_Uncultured_eukaryote_clone_CV1_A2_16	SRR7152996	104.61	70.86	70.67	SAMN07125069	peat metagenome Metagenome
AY821980_Uncultured_eukaryote_clone_CV1_A2_16	SRR2178074	104.36	70.86	70.5	SAMN04007146	Rifle groundwater metagenome and metatranscriptome following nitrate amendment Raw sequence reads
AY821980_Uncultured_eukaryote_clone_CV1_A2_16	SRR5855231	104.36	70.86	70.5	SAMN04007146	Rifle groundwater metagenome and metatranscriptome following nitrate amendment Raw sequence reads
AY821980_Uncultured_eukaryote_clone_CV1_A2_16	SRR2178066	102.37	69.54	69.16	SAMN04007143	Rifle groundwater metagenome and metatranscriptome following nitrate amendment Raw sequence reads
AY821980_Uncultured_eukaryote_clone_CV1_A2_16	SRR5855233	102.37	69.54	69.16	SAMN04007143	Rifle groundwater metagenome and metatranscriptome following nitrate amendment Raw sequence reads
AY821980_Uncultured_eukaryote_clone_CV1_A2_16	SRR7153013	101.51	68.87	68.57	SAMN07125041	peat metagenome Metagenome
AY821980_Uncultured_eukaryote_clone_CV1_A2_16	SRR2029853	98.74	66.89	66.7	SAMN03700020	Wetland soil Raw sequence reads
AY821980_Uncultured_eukaryote_clone_CV1_A2_16	SRR2090166	98.66	66.89	66.65	SAMN03842444	Terrestrial subsurface C, N, S and H cycles cross-linked by metabolic handoffs
AY821980_Uncultured_eukaryote_clone_CV1_A2_16	SRR3989313	98.66	66.89	66.65	SAMN05421620	Groundwater microbial communities from Rifle, Colorado - Rifle Oxygen_injection A3 metagenome
AY821980_Uncultured_eukaryote_clone_CV1_A2_16	SRR12756245	96.74	65.56	65.35	SAMN16293047	Alaskan Tundra Soil Meta-Omics following Rainfall
AY821980_Uncultured_eukaryote_clone_CV1_A2_16	SRR7109325	95.42	64.9	64.46	SAMN08777993	Metatranscriptome of freshwater microbial communities from McNutts Creek, Athens, Georgia, United States - 11-17 MT
AY821980_Uncultured_eukaryote_clone_CV1_A2_16	SRR7153033	94.67	64.24	63.95	SAMN07125094	peat metagenome Metagenome
AY821980_Uncultured_eukaryote_clone_CV1_A2_16	SRR12063605	93.49	63.58	63.15	SAMN15332867	Kettle_Holes_BIBS_Metatranscriptomics
AY821980_Uncultured_eukaryote_clone_CV1_A2_16	SRR7153025	92.94	62.91	62.78	SAMN07125043	peat metagenome Metagenome
AY821980_Uncultured_eukaryote_clone_CV1_A2_16	SRR7153011	92.57	62.91	62.53	SAMN07125019	peat metagenome Metagenome
AY821980_Uncultured_eukaryote_clone_CV1_A2_16	SRR12063596	87.7	59.6	59.25	SAMN15332875	Kettle_Holes_BIBS_Metatranscriptomics
AY821980_Uncultured_eukaryote_clone_CV1_A2_16	SRR12063586	87.48	59.6	59.09	SAMN15332826	Kettle_Holes_BIBS_Metatranscriptomics
AY821980_Uncultured_eukaryote_clone_CV1_A2_16	ERR4171978	86.85	58.94	58.67	SAMEA6852351	Microbial activities within freeze-thaw cycle in high-altitude permafrost revealed by Nanopore-based metagenomics and RNA-seq
AY821980_Uncultured_eukaryote_clone_CV1_A2_16	SRR2029855	85.69	58.28	57.89	SAMN03700020	Wetland soil Raw sequence reads
AY821980_Uncultured_eukaryote_clone_CV1_A2_16	SRR7615557	80.69	54.97	54.51	SAMN09201445	Metatranscriptome of freshwater microbial communities from McNutts Creek, Athens, Georgia, United States - 29-17_Aug_MT
AY821980_Uncultured_eukaryote_clone_CV1_A2_16	SRR12756246	79.96	54.3	54.01	SAMN16293046	Alaskan Tundra Soil Meta-Omics following Rainfall
AY821980_Uncultured_eukaryote_clone_CV1_A2_16	SRR7109324	79.58	54.3	53.76	SAMN08777628	Metatranscriptome of freshwater microbial communities from McNutts Creek, Athens, Georgia, United States - 29-17 MT
AY821980_Uncultured_eukaryote_clone_CV1_A2_16	SRR5246792	69.56	47.68	46.99	SAMN06268467	Wetland microbial communities from Twitchell Island in the Sacramento Delta, sample from surface sediment Feb2011 Site A1 Bulk Metatranscriptome metatranscriptome
AY821980_Uncultured_eukaryote_clone_CV1_A2_16	SRR7153014	69.2	47.02	46.75	SAMN07125020	peat metagenome Metagenome
AY821980_Uncultured_eukaryote_clone_CV1_A2_16	SRR6203672	68.57	47.02	46.32	SAMN06268473	Wetland microbial communities from Twitchell Island in the Sacramento Delta, sample from surface sediment Aug2011 Site B2 Bulk Metatranscriptome metatranscriptome
AY821980_Uncultured_eukaryote_clone_CV1_A2_16	SRR7152997	68.14	46.36	46.03	SAMN07125094	peat metagenome Metagenome
AY821980_Uncultured_eukaryote_clone_CV1_A2_16	SRR6203186	67.52	46.36	45.61	SAMN06268468	Wetland microbial communities from Twitchell Island in the Sacramento Delta, sample from surface sediment Feb2011 Site B1 Bulk Metatranscriptome metatranscriptome
AY821980_Uncultured_eukaryote_clone_CV1_A2_16	SRR12676990	67.5	45.7	45.6	SAMN16221733	Microbiome survey of seasonally ferruginous Boreal Shield lakes, 2017-2018
AY821980_Uncultured_eukaryote_clone_CV1_A2_16	SRR5247038	66.84	45.7	45.15	SAMN06268474	Wetland microbial communities from Twitchell Island in the Sacramento Delta, California, USA - surface sediment Aug2011 Site C1 Bulk Metatranscriptome metatranscriptome
AY821980_Uncultured_eukaryote_clone_CV1_A2_16	SRR5864104	65.64	45.03	44.34	SAMN05893004	Old Woman Creek wetland metagenomic sequencing
AY821980_Uncultured_eukaryote_clone_CV1_A2_16	SRR6203184	65.59	45.03	44.31	SAMN06268472	Wetland microbial communities from Twitchell Island in the Sacramento Delta, sample from surface sediment Aug2011 Site A1 Bulk Metatranscriptome metatranscriptome
AY821980_Uncultured_eukaryote_clone_CV1_A2_16	SRR7524631	64.71	44.37	43.71	SAMN09202242	Metatranscriptome of freshwater microbial communities from McNutts Creek, Athens, Georgia, United States - 20-17 MT
AY821980_Uncultured_eukaryote_clone_CV1_A2_16	SRR5247040	64.59	44.37	43.63	SAMN06268469	Wetland microbial communities from Twitchell Island in the Sacramento Delta, sample from surface sediment Feb2011 Site L1 Bulk Metatranscriptome metatranscriptome
AY821980_Uncultured_eukaryote_clone_CV1_A2_16	SRR7153001	64.21	43.71	43.38	SAMN07125073	peat metagenome Metagenome
AY821980_Uncultured_eukaryote_clone_CV1_A2_16	SRR12676981	63.79	43.05	43.09	SAMN16221728	Microbiome survey of seasonally ferruginous Boreal Shield lakes, 2017-2018
AY821980_Uncultured_eukaryote_clone_CV1_A2_16	SRR7109323	62.6	43.05	42.29	SAMN08777223	Metatranscriptome of freshwater microbial communities from McNutts Creek, Athens, Georgia, United States - 3-17 MT
AY821980_Uncultured_eukaryote_clone_CV1_A2_16	SRR4389352	62.16	42.38	41.99	SAMN03842453	Terrestrial subsurface C, N, S and H cycles cross-linked by metabolic handoffs
AY821980_Uncultured_eukaryote_clone_CV1_A2_16	SRR10080826	60.45	41.06	40.84	SAMN12709317	Using microbial functional biomarkers to track contaminant exposure down a river continuum
AY821980_Uncultured_eukaryote_clone_CV1_A2_16	SRR2178079	60.12	41.06	40.62	SAMN04007148	Rifle groundwater metagenome and metatranscriptome following nitrate amendment Raw sequence reads
AY821980_Uncultured_eukaryote_clone_CV1_A2_16	SRR5855243	60.12	41.06	40.62	SAMN04007148	Rifle groundwater metagenome and metatranscriptome following nitrate amendment Raw sequence reads
AY821980_Uncultured_eukaryote_clone_CV1_A2_16	SRR7615555	60.02	41.06	40.55	SAMN09201446	Metatranscriptome of freshwater microbial communities from McNutts Creek, Athens, Georgia, United States - 3-17_Aug_MT
AY821980_Uncultured_eukaryote_clone_CV1_A2_16	SRR12063594	59.63	40.4	40.29	SAMN15332877	Kettle_Holes_BIBS_Metatranscriptomics
AY821980_Uncultured_eukaryote_clone_CV1_A2_16	SRR5864111	59.63	41.06	40.28	SAMN05892943	Old Woman Creek wetland metagenomic sequencing
AY821980_Uncultured_eukaryote_clone_CV1_A2_16	SRR5864112	58.94	40.4	39.81	SAMN05892949	Old Woman Creek wetland metagenomic sequencing
AY821980_Uncultured_eukaryote_clone_CV1_A2_16	SRR5864101	58.91	40.4	39.8	SAMN05893002	Old Woman Creek wetland metagenomic sequencing
AY821980_Uncultured_eukaryote_clone_CV1_A2_16	SRR12756240	58.53	39.74	39.54	SAMN16293051	Alaskan Tundra Soil Meta-Omics following Rainfall
AY821980_Uncultured_eukaryote_clone_CV1_A2_16	SRR7153004	58.24	39.74	39.35	SAMN07125041	peat metagenome Metagenome
AY821980_Uncultured_eukaryote_clone_CV1_A2_16	SRR2090169	57.8	39.07	39.04	SAMN03842447	Terrestrial subsurface C, N, S and H cycles cross-linked by metabolic handoffs
AY821980_Uncultured_eukaryote_clone_CV1_A2_16	SRR3989310	57.8	39.07	39.04	SAMN05421621	Groundwater microbial communities from Rifle, Colorado - Rifle Oxygen_injection B3 metagenome
AY821980_Uncultured_eukaryote_clone_CV1_A2_16	SRR12676991	57.23	39.07	38.66	SAMN16221733	Microbiome survey of seasonally ferruginous Boreal Shield lakes, 2017-2018
AY821980_Uncultured_eukaryote_clone_CV1_A2_16	SRR5457454	56.98	39.07	38.49	SAMN06267374	Freshwater sediment microbial communities in response to fracking from Pennsylvania, USA - Alex Branch Run_MetaT_ABR_2013 metatranscriptome
AY821980_Uncultured_eukaryote_clone_CV1_A2_16	SRR14935085	56.21	37.75	37.97	SAMN19911895	Seasonal and depth dynamics of soil microbiota of two drained peatland sites (metatranscriptomes)
AY821980_Uncultured_eukaryote_clone_CV1_A2_16	SRR5864106	55.93	38.41	37.79	SAMN05892939	Old Woman Creek wetland metagenomic sequencing
AY821980_Uncultured_eukaryote_clone_CV1_A2_16	SRR7615563	55.84	38.41	37.72	SAMN09202377	Metatranscriptome of freshwater microbial communities from McNutts Creek, Athens, Georgia, United States - 20-17_Aug_MT
AY821980_Uncultured_eukaryote_clone_CV1_A2_16	ERR3858133	55.08	37.09	37.21	SAMEA6512636	AquaDiva: Whole-metagenome shotgun sequencing of a groundwater ecosystem of the Hainich Critical Zone Exploratory
AY821980_Uncultured_eukaryote_clone_CV1_A2_16	SRR7109024	54.94	37.75	37.11	SAMN08777992	Metatranscriptome of freshwater microbial communities from McNutts Creek, Athens, Georgia, United States - 1-17 MT
AY821980_Uncultured_eukaryote_clone_CV1_A2_16	SRR2090175	53.74	36.42	36.3	SAMN03842453	Terrestrial subsurface C, N, S and H cycles cross-linked by metabolic handoffs
AY821980_Uncultured_eukaryote_clone_CV1_A2_16	SRR7615236	53.69	37.09	36.27	SAMN09201447	Metatranscriptome of freshwater microbial communities from McNutts Creek, Athens, Georgia, United States - 1-17_Aug_MT
AY821980_Uncultured_eukaryote_clone_CV1_A2_16	SRR7615556	52.78	36.42	35.65	SAMN09202376	Metatranscriptome of freshwater microbial communities from McNutts Creek, Athens, Georgia, United States - 11-17_Aug_MT
AY821980_Uncultured_eukaryote_clone_CV1_A2_16	SRR7004412	52.1	35.76	35.2	SAMN08777003	Metatranscriptome of tropical peat soil microbial communities from peatlands in Department of Meta, Colombia - 0116_SJ02_MP15_10_MT
AY821980_Uncultured_eukaryote_clone_CV1_A2_16	SRR12676992	49.49	33.77	33.43	SAMN16221733	Microbiome survey of seasonally ferruginous Boreal Shield lakes, 2017-2018
AY821980_Uncultured_eukaryote_clone_CV1_A2_16	SRR5864108	49.31	33.77	33.31	SAMN05892932	Old Woman Creek wetland metagenomic sequencing
AY821980_Uncultured_eukaryote_clone_CV1_A2_16	ERR3858135	48.99	33.11	33.09	SAMEA6512638	AquaDiva: Whole-metagenome shotgun sequencing of a groundwater ecosystem of the Hainich Critical Zone Exploratory
AY821980_Uncultured_eukaryote_clone_CV1_A2_16	SRR5864100	48.96	33.77	33.08	SAMN05892999	Old Woman Creek wetland metagenomic sequencing
MF563969_D_pedroenasi	SRR7007033	45.99	88.68	88.46	SAMN08778954	Metatranscriptome of tropical peat soil microbial communities from peatlands in Department of Meta, Colombia - 0116_SJ02_MP15_20_MT
MF563969_D_pedroenasi	SRR7524609	39.99	77.36	76.94	SAMN09202241	Metatranscriptome of freshwater microbial communities from McNutts Creek, Athens, Georgia, United States - 2-17 MT
MF563969_D_pedroenasi	SRR5864104	38.25	73.58	73.58	SAMN05893004	Old Woman Creek wetland metagenomic sequencing
MF563969_D_pedroenasi	SRR7004410	37.99	73.58	73.09	SAMN08778952	Metatranscriptome of tropical peat soil microbial communities from peatlands in Department of Meta, Colombia - 0216_QUI02_MP10_10_MT
MF563969_D_pedroenasi	SRR7004411	35.26	67.92	67.83	SAMN08777024	Metatranscriptome of tropical peat soil microbial communities from peatlands in Department of Meta, Colombia - 0116_SJ02_MP02_10_MT
MF563969_D_pedroenasi	SRR7153010	30.99	60.38	59.62	SAMN07125060	peat metagenome Metagenome
MF563969_D_pedroenasi	SRR7153009	30.25	58.49	58.2	SAMN07125063	peat metagenome Metagenome
MF563969_D_pedroenasi	SRR7109325	30.01	58.49	57.72	SAMN08777993	Metatranscriptome of freshwater microbial communities from McNutts Creek, Athens, Georgia, United States - 11-17 MT
MF563969_D_pedroenasi	SRR7153007	29	56.6	55.79	SAMN07125062	peat metagenome Metagenome
MF563969_D_pedroenasi	SRR7153040	29	56.6	55.78	SAMN07124883	peat metagenome Metagenome
MF563969_D_pedroenasi	SRR7153041	29	56.6	55.78	SAMN07124883	peat metagenome Metagenome
MF563969_D_pedroenasi	SRR7004412	28.26	54.72	54.36	SAMN08777003	Metatranscriptome of tropical peat soil microbial communities from peatlands in Department of Meta, Colombia - 0116_SJ02_MP15_10_MT
MF563969_D_pedroenasi	SRR7109323	28.04	54.72	53.93	SAMN08777223	Metatranscriptome of freshwater microbial communities from McNutts Creek, Athens, Georgia, United States - 3-17 MT
MF563969_D_pedroenasi	SRR7007034	27.27	52.83	52.46	SAMN08779169	Metatranscriptome of tropical peat soil microbial communities from peatlands in Department of Meta, Colombia - 0216_QUI02_MP10_20_MT
MF563969_D_pedroenasi	ERR2109476	27.26	52.83	52.43	SAMEA104232806	Retrieval of a million high-quality, full-length SSU rRNA sequences without primer bias
MF563969_D_pedroenasi	SRR7153008	27.26	52.83	52.43	SAMN07125063	peat metagenome Metagenome
MF563969_D_pedroenasi	SRR12063602	27.01	52.83	51.95	SAMN15332870	Kettle_Holes_BIBS_Metatranscriptomics
MF563969_D_pedroenasi	SRR7153006	26.26	50.94	50.52	SAMN07125062	peat metagenome Metagenome
MF563969_D_pedroenasi	SRR6203672	26.26	50.94	50.52	SAMN06268473	Wetland microbial communities from Twitchell Island in the Sacramento Delta, sample from surface sediment Aug2011 Site B2 Bulk Metatranscriptome metatranscriptome
MF563969_D_pedroenasi	SRR7004409	25.3	49.06	48.66	SAMN08777610	Metatranscriptome of tropical peat soil microbial communities from peatlands in Department of Meta, Colombia - 0216_QUI02_MP05_20_MT
MF563969_D_pedroenasi	SRR5247040	25.26	49.06	48.59	SAMN06268469	Wetland microbial communities from Twitchell Island in the Sacramento Delta, sample from surface sediment Feb2011 Site L1 Bulk Metatranscriptome metatranscriptome
MF563969_D_pedroenasi	SRR6203184	25.26	49.06	48.59	SAMN06268472	Wetland microbial communities from Twitchell Island in the Sacramento Delta, sample from surface sediment Aug2011 Site A1 Bulk Metatranscriptome metatranscriptome
MF563969_D_pedroenasi	SRR12063555	24.27	47.17	46.69	SAMN15332883	Kettle_Holes_BIBS_Metatranscriptomics
MF563969_D_pedroenasi	SRR6203186	24.01	47.17	46.19	SAMN06268468	Wetland microbial communities from Twitchell Island in the Sacramento Delta, sample from surface sediment Feb2011 Site B1 Bulk Metatranscriptome metatranscriptome
MF563969_D_pedroenasi	SRR7615563	23.29	45.28	44.79	SAMN09202377	Metatranscriptome of freshwater microbial communities from McNutts Creek, Athens, Georgia, United States - 20-17_Aug_MT
MF563969_D_pedroenasi	SRR7615555	23.29	45.28	44.79	SAMN09201446	Metatranscriptome of freshwater microbial communities from McNutts Creek, Athens, Georgia, United States - 3-17_Aug_MT
MF563969_D_pedroenasi	SRR7153022	23.02	45.28	44.28	SAMN07125027	peat metagenome Metagenome
MF563969_D_pedroenasi	SRR7153038	23.02	45.28	44.28	SAMN07124884	peat metagenome Metagenome
MF563969_D_pedroenasi	SRR5247038	23.02	45.28	44.28	SAMN06268474	Wetland microbial communities from Twitchell Island in the Sacramento Delta, California, USA - surface sediment Aug2011 Site C1 Bulk Metatranscriptome metatranscriptome
MF563969_D_pedroenasi	SRR7004413	22.02	43.4	42.36	SAMN08778953	Metatranscriptome of tropical peat soil microbial communities from peatlands in Department of Meta, Colombia - 0116_SJ02_MP02_20_MT
MF563969_D_pedroenasi	SRR5246792	21.28	41.51	40.93	SAMN06268467	Wetland microbial communities from Twitchell Island in the Sacramento Delta, sample from surface sediment Feb2011 Site A1 Bulk Metatranscriptome metatranscriptome
MF563969_D_pedroenasi	SRR7153023	20.29	39.62	39.03	SAMN07125027	peat metagenome Metagenome
MF563969_D_pedroenasi	SRR7152996	20.28	39.62	39.02	SAMN07125069	peat metagenome Metagenome
MF563969_D_pedroenasi	SRR5864106	20.28	39.62	39.01	SAMN05892939	Old Woman Creek wetland metagenomic sequencing
MF563969_D_pedroenasi	SRR5864111	20.28	39.62	39.01	SAMN05892943	Old Woman Creek wetland metagenomic sequencing
MF563969_D_pedroenasi	SRR5864112	20.28	39.62	39.01	SAMN05892949	Old Woman Creek wetland metagenomic sequencing
MF563969_D_pedroenasi	SRR7153039	19.52	37.74	37.55	SAMN07124884	peat metagenome Metagenome
MF563969_D_pedroenasi	SRR10218618	19.33	37.74	37.19	SAMN12885541	Bacterial communities of Lake Vorota (Yakutia)
MF563969_D_pedroenasi	SRR5864109	18.29	35.85	35.17	SAMN05892987	Old Woman Creek wetland metagenomic sequencing
MF563969_D_pedroenasi	SRR5864101	18.28	35.85	35.17	SAMN05893002	Old Woman Creek wetland metagenomic sequencing
MF563969_D_pedroenasi	SRR5864105	18.28	35.85	35.17	SAMN05892934	Old Woman Creek wetland metagenomic sequencing
MF563969_D_pedroenasi	SRR7109024	18.05	35.85	34.73	SAMN08777992	Metatranscriptome of freshwater microbial communities from McNutts Creek, Athens, Georgia, United States - 1-17 MT
MF563969_D_pedroenasi	SRR5214709	18.05	35.85	34.72	SAMN06264875	Anoxic lake water microbial communities from Lake Kivu, Rwanda to study Microbial Dark Matter (Phase II) - Lake Kivu water 52m metaG metagenome
MF563969_D_pedroenasi	SRR7615557	18.03	35.85	34.69	SAMN09201445	Metatranscriptome of freshwater microbial communities from McNutts Creek, Athens, Georgia, United States - 29-17_Aug_MT
MF563969_D_pedroenasi	ERR2225561	16.34	32.08	31.43	SAMEA104429029	Eukaryotic diversity in the largest glacial lake of the Iberian Peninsula: a metabarcoding approach
MF563969_D_pedroenasi	ERR2225562	16.34	32.08	31.43	SAMEA104429030	Eukaryotic diversity in the largest glacial lake of the Iberian Peninsula: a metabarcoding approach
MF563969_D_pedroenasi	SRR5864100	16.3	32.08	31.35	SAMN05892999	Old Woman Creek wetland metagenomic sequencing
MF563969_D_pedroenasi	SRR12825402	16.29	32.08	31.35	SAMN16424709	Waiwera River metagenomic sequencing and assembly
MF563969_D_pedroenasi	ERR2763632	15.34	30.19	29.52	SAMEA4818023	he Glastir Monitoring & Evaluation Programme - sequencing data from microbiology cores sequencing the 18S gene.
MF563969_D_pedroenasi	ERR2763707	15.34	30.19	29.52	SAMEA4818098	he Glastir Monitoring & Evaluation Programme - sequencing data from microbiology cores sequencing the 18S gene.
MF563969_D_pedroenasi	ERR2763869	15.34	30.19	29.52	SAMEA4818023	he Glastir Monitoring & Evaluation Programme - sequencing data from microbiology cores sequencing the 18S gene.
MF563969_D_pedroenasi	ERR2763888	15.34	30.19	29.52	SAMEA4818247	he Glastir Monitoring & Evaluation Programme - sequencing data from microbiology cores sequencing the 18S gene.
MF563969_D_pedroenasi	ERR2764016	15.34	30.19	29.52	SAMEA4818098	he Glastir Monitoring & Evaluation Programme - sequencing data from microbiology cores sequencing the 18S gene.
MF563969_D_pedroenasi	ERR2764285	15.34	30.19	29.52	SAMEA4818448	he Glastir Monitoring & Evaluation Programme - sequencing data from microbiology cores sequencing the 18S gene.
MF563969_D_pedroenasi	ERR2764305	15.34	30.19	29.52	SAMEA4818247	he Glastir Monitoring & Evaluation Programme - sequencing data from microbiology cores sequencing the 18S gene.
MF563969_D_pedroenasi	ERR2764502	15.34	30.19	29.52	SAMEA4818448	he Glastir Monitoring & Evaluation Programme - sequencing data from microbiology cores sequencing the 18S gene.
MF563969_D_pedroenasi	SRR12976395	15.34	30.19	29.52	SAMN16596040	California stream algae Raw sequence reads
MF563969_D_pedroenasi	SRR5864110	15.31	30.19	29.45	SAMN05892989	Old Woman Creek wetland metagenomic sequencing
MF563969_D_pedroenasi	SRR7109324	15.31	30.19	29.45	SAMN08777628	Metatranscriptome of freshwater microbial communities from McNutts Creek, Athens, Georgia, United States - 29-17 MT
MF563969_D_pedroenasi	SRR12063552	15.3	30.19	29.44	SAMN15332886	Kettle_Holes_BIBS_Metatranscriptomics
MF563969_D_pedroenasi	SRR5864107	15.3	30.19	29.44	SAMN05892930	Old Woman Creek wetland metagenomic sequencing
MF563969_D_pedroenasi	SRR5864108	15.3	30.19	29.44	SAMN05892932	Old Woman Creek wetland metagenomic sequencing
MF563969_D_pedroenasi	SRR7615236	15.3	30.19	29.44	SAMN09201447	Metatranscriptome of freshwater microbial communities from McNutts Creek, Athens, Georgia, United States - 1-17_Aug_MT
MF563969_D_pedroenasi	ERR2225609	14.35	28.3	27.61	SAMEA104429077	Eukaryotic diversity in the largest glacial lake of the Iberian Peninsula: a metabarcoding approach
MF563969_D_pedroenasi	SRR5864113	13.32	26.42	25.62	SAMN05892991	Old Woman Creek wetland metagenomic sequencing
MF563969_D_pedroenasi	SRR12825404	13.31	26.42	25.61	SAMN16424709	Waiwera River metagenomic sequencing and assembly
MF563969_D_pedroenasi	SRR7615556	13.31	26.42	25.61	SAMN09202376	Metatranscriptome of freshwater microbial communities from McNutts Creek, Athens, Georgia, United States - 11-17_Aug_MT
MF563969_D_pedroenasi	SRR2090166	13.31	26.42	25.61	SAMN03842444	Terrestrial subsurface C, N, S and H cycles cross-linked by metabolic handoffs
MF563969_D_pedroenasi	SRR2178066	13.31	26.42	25.61	SAMN04007143	Rifle groundwater metagenome and metatranscriptome following nitrate amendment Raw sequence reads
MF563969_D_pedroenasi	SRR2178068	13.31	26.42	25.61	SAMN04007145	Rifle groundwater metagenome and metatranscriptome following nitrate amendment Raw sequence reads
MF563969_D_pedroenasi	SRR2178074	13.31	26.42	25.61	SAMN04007146	Rifle groundwater metagenome and metatranscriptome following nitrate amendment Raw sequence reads
MF563969_D_pedroenasi	SRR2178079	13.31	26.42	25.61	SAMN04007148	Rifle groundwater metagenome and metatranscriptome following nitrate amendment Raw sequence reads
MF563969_D_pedroenasi	SRR5855231	13.31	26.42	25.61	SAMN04007146	Rifle groundwater metagenome and metatranscriptome following nitrate amendment Raw sequence reads
MF563969_D_pedroenasi	SRR5855232	13.31	26.42	25.61	SAMN04007145	Rifle groundwater metagenome and metatranscriptome following nitrate amendment Raw sequence reads
MF563969_D_pedroenasi	SRR5855233	13.31	26.42	25.61	SAMN04007143	Rifle groundwater metagenome and metatranscriptome following nitrate amendment Raw sequence reads
MF563969_D_pedroenasi	SRR5855243	13.31	26.42	25.61	SAMN04007148	Rifle groundwater metagenome and metatranscriptome following nitrate amendment Raw sequence reads
MF563969_D_pedroenasi	SRR3989313	13.31	26.42	25.61	SAMN05421620	Groundwater microbial communities from Rifle, Colorado - Rifle Oxygen_injection A3 metagenome
MF563969_D_pedroenasi	SRR7153033	13.31	26.42	25.61	SAMN07125094	peat metagenome Metagenome
MF563969_D_pedroenasi	SRR7609572	13.31	26.42	25.61	SAMN09724893	Rifle RNA-Seq
MF563969_D_pedroenasi	SRR7153028	13.3	26.42	25.58	SAMN07125090	peat metagenome Metagenome
MF563969_D_pedroenasi	SRR7153004	13.06	26.42	25.12	SAMN07125041	peat metagenome Metagenome
MF563969_D_pedroenasi	SRR5864114	12.36	24.53	23.77	SAMN05892993	Old Woman Creek wetland metagenomic sequencing
MF563969_D_pedroenasi	ERR2225538	12.36	24.53	23.77	SAMEA104429006	Eukaryotic diversity in the largest glacial lake of the Iberian Peninsula: a metabarcoding approach
MF563969_D_pedroenasi	ERR2225608	12.36	24.53	23.77	SAMEA104429076	Eukaryotic diversity in the largest glacial lake of the Iberian Peninsula: a metabarcoding approach
MF563969_D_pedroenasi	ERR2225610	12.36	24.53	23.77	SAMEA104429078	Eukaryotic diversity in the largest glacial lake of the Iberian Peninsula: a metabarcoding approach
MF563969_D_pedroenasi	SRR12976356	12.36	24.53	23.77	SAMN16596020	California stream algae Raw sequence reads
MF563969_D_pedroenasi	SRR2090175	12.33	24.53	23.72	SAMN03842453	Terrestrial subsurface C, N, S and H cycles cross-linked by metabolic handoffs
MF563969_D_pedroenasi	SRR4389352	12.33	24.53	23.72	SAMN03842453	Terrestrial subsurface C, N, S and H cycles cross-linked by metabolic handoffs
MF563969_D_pedroenasi	SRR5418982	12.32	24.53	23.71	SAMN06022649	Influenza A virus Raw sequence reads
MF563969_D_pedroenasi	SRR5419065	12.32	24.53	23.7	SAMN06022567	Influenza A virus Raw sequence reads
MF563969_D_pedroenasi	SRR7152997	12.32	24.53	23.7	SAMN07125094	peat metagenome Metagenome
MF563969_D_pedroenasi	SRR7153030	12.3	24.53	23.67	SAMN07125089	peat metagenome Metagenome
MF563969_D_pedroenasi	SRR5418927	11.68	22.64	22.47	SAMN06022703	Influenza A virus Raw sequence reads
MF563969_D_pedroenasi	SRR6973926	11.56	22.64	22.24	SAMN08777035	Groundwater sediment microbial communities from an aquifer adjacent to Colorado River, USA - East River metaT ERMLT660_1_16_1Ra metatranscriptome
MF563969_D_pedroenasi	SRR10080830	11.56	22.64	22.23	SAMN12709314	Using microbial functional biomarkers to track contaminant exposure down a river continuum
MF563969_D_pedroenasi	ERR2225550	11.36	22.64	21.86	SAMEA104429018	Eukaryotic diversity in the largest glacial lake of the Iberian Peninsula: a metabarcoding approach
MF563969_D_pedroenasi	SRR12976386	11.36	22.64	21.86	SAMN16595993	California stream algae Raw sequence reads
MF563969_D_pedroenasi	SRR5418980	11.36	22.64	21.86	SAMN06022651	Influenza A virus Raw sequence reads
MF563969_D_pedroenasi	SRR5246516	11.33	22.64	21.79	SAMN06268575	Groundwater microbial communities from S. Glens Falls, New York, USA - water-only treatment rep 2 metatranscriptome
MF563969_D_pedroenasi	SRR5419103	11.33	22.64	21.79	SAMN06022530	Influenza A virus Raw sequence reads
MOKOT_Dpectinata_K1_DisF1+MedBc	SRR12063602	117.84	94.49	94.82	SAMN15332870	Kettle_Holes_BIBS_Metatranscriptomics
MOKOT_Dpectinata_K1_DisF1+MedBc	ERR2109476	117.75	94.49	94.75	SAMEA104232806	Retrieval of a million high-quality, full-length SSU rRNA sequences without primer bias
MOKOT_Dpectinata_K1_DisF1+MedBc	SRR12063555	107.93	86.61	86.84	SAMN15332883	Kettle_Holes_BIBS_Metatranscriptomics
MOKOT_Dpectinata_K1_DisF1+MedBc	SRR5864104	79.19	63.78	63.72	SAMN05893004	Old Woman Creek wetland metagenomic sequencing
MOKOT_Dpectinata_K1_DisF1+MedBc	SRR7007033	77.99	62.99	62.76	SAMN08778954	Metatranscriptome of tropical peat soil microbial communities from peatlands in Department of Meta, Colombia - 0116_SJ02_MP15_20_MT
MOKOT_Dpectinata_K1_DisF1+MedBc	SRR7004412	77.85	62.99	62.64	SAMN08777003	Metatranscriptome of tropical peat soil microbial communities from peatlands in Department of Meta, Colombia - 0116_SJ02_MP15_10_MT
MOKOT_Dpectinata_K1_DisF1+MedBc	SRR7153009	76.06	61.42	61.2	SAMN07125063	peat metagenome Metagenome
MOKOT_Dpectinata_K1_DisF1+MedBc	SRR7524609	73.08	59.06	58.8	SAMN09202241	Metatranscriptome of freshwater microbial communities from McNutts Creek, Athens, Georgia, United States - 2-17 MT
MOKOT_Dpectinata_K1_DisF1+MedBc	SRR7109325	71.85	58.27	57.81	SAMN08777993	Metatranscriptome of freshwater microbial communities from McNutts Creek, Athens, Georgia, United States - 11-17 MT
MOKOT_Dpectinata_K1_DisF1+MedBc	SRR6203672	71.12	57.48	57.23	SAMN06268473	Wetland microbial communities from Twitchell Island in the Sacramento Delta, sample from surface sediment Aug2011 Site B2 Bulk Metatranscriptome metatranscriptome
MOKOT_Dpectinata_K1_DisF1+MedBc	SRR5214709	71.08	57.48	57.2	SAMN06264875	Anoxic lake water microbial communities from Lake Kivu, Rwanda to study Microbial Dark Matter (Phase II) - Lake Kivu water 52m metaG metagenome
MOKOT_Dpectinata_K1_DisF1+MedBc	SRR7153040	70.96	57.48	57.09	SAMN07124883	peat metagenome Metagenome
MOKOT_Dpectinata_K1_DisF1+MedBc	SRR6203184	70.92	57.48	57.06	SAMN06268472	Wetland microbial communities from Twitchell Island in the Sacramento Delta, sample from surface sediment Aug2011 Site A1 Bulk Metatranscriptome metatranscriptome
MOKOT_Dpectinata_K1_DisF1+MedBc	SRR7153008	70.06	56.69	56.38	SAMN07125063	peat metagenome Metagenome
MOKOT_Dpectinata_K1_DisF1+MedBc	SRR5246792	68.93	55.91	55.46	SAMN06268467	Wetland microbial communities from Twitchell Island in the Sacramento Delta, sample from surface sediment Feb2011 Site A1 Bulk Metatranscriptome metatranscriptome
MOKOT_Dpectinata_K1_DisF1+MedBc	SRR5247040	68.12	55.12	54.82	SAMN06268469	Wetland microbial communities from Twitchell Island in the Sacramento Delta, sample from surface sediment Feb2011 Site L1 Bulk Metatranscriptome metatranscriptome
MOKOT_Dpectinata_K1_DisF1+MedBc	SRR6203186	68.06	55.12	54.77	SAMN06268468	Wetland microbial communities from Twitchell Island in the Sacramento Delta, sample from surface sediment Feb2011 Site B1 Bulk Metatranscriptome metatranscriptome
MOKOT_Dpectinata_K1_DisF1+MedBc	SRR7153007	65.17	52.76	52.44	SAMN07125062	peat metagenome Metagenome
MOKOT_Dpectinata_K1_DisF1+MedBc	SRR7153006	62.18	50.39	50.03	SAMN07125062	peat metagenome Metagenome
MOKOT_Dpectinata_K1_DisF1+MedBc	SRR7153041	62.17	50.39	50.03	SAMN07124883	peat metagenome Metagenome
MOKOT_Dpectinata_K1_DisF1+MedBc	SRR5247038	62.14	50.39	50	SAMN06268474	Wetland microbial communities from Twitchell Island in the Sacramento Delta, California, USA - surface sediment Aug2011 Site C1 Bulk Metatranscriptome metatranscriptome
MOKOT_Dpectinata_K1_DisF1+MedBc	SRR7007034	61.99	50.39	49.88	SAMN08779169	Metatranscriptome of tropical peat soil microbial communities from peatlands in Department of Meta, Colombia - 0216_QUI02_MP10_20_MT
MOKOT_Dpectinata_K1_DisF1+MedBc	SRR5864112	61.38	49.61	49.39	SAMN05892949	Old Woman Creek wetland metagenomic sequencing
MOKOT_Dpectinata_K1_DisF1+MedBc	SRR5864111	61.35	49.61	49.37	SAMN05892943	Old Woman Creek wetland metagenomic sequencing
MOKOT_Dpectinata_K1_DisF1+MedBc	SRR7004413	61.19	49.61	49.24	SAMN08778953	Metatranscriptome of tropical peat soil microbial communities from peatlands in Department of Meta, Colombia - 0116_SJ02_MP02_20_MT
MOKOT_Dpectinata_K1_DisF1+MedBc	SRR12063589	60.26	48.03	48.49	SAMN15332823	Kettle_Holes_BIBS_Metatranscriptomics
MOKOT_Dpectinata_K1_DisF1+MedBc	SRR5864106	58.36	47.24	46.96	SAMN05892939	Old Woman Creek wetland metagenomic sequencing
MOKOT_Dpectinata_K1_DisF1+MedBc	SRR7109024	57.99	47.24	46.66	SAMN08777992	Metatranscriptome of freshwater microbial communities from McNutts Creek, Athens, Georgia, United States - 1-17 MT
MOKOT_Dpectinata_K1_DisF1+MedBc	SRR5864101	57.15	46.46	45.99	SAMN05893002	Old Woman Creek wetland metagenomic sequencing
MOKOT_Dpectinata_K1_DisF1+MedBc	SRR7153038	56.06	45.67	45.11	SAMN07124884	peat metagenome Metagenome
MOKOT_Dpectinata_K1_DisF1+MedBc	SRR5864100	55.17	44.88	44.4	SAMN05892999	Old Woman Creek wetland metagenomic sequencing
MOKOT_Dpectinata_K1_DisF1+MedBc	SRR5864109	54.38	44.09	43.75	SAMN05892987	Old Woman Creek wetland metagenomic sequencing
MOKOT_Dpectinata_K1_DisF1+MedBc	SRR7153010	52.29	42.52	42.08	SAMN07125060	peat metagenome Metagenome
MOKOT_Dpectinata_K1_DisF1+MedBc	SRR7109323	52.23	42.52	42.02	SAMN08777223	Metatranscriptome of freshwater microbial communities from McNutts Creek, Athens, Georgia, United States - 3-17 MT
MOKOT_Dpectinata_K1_DisF1+MedBc	SRR7004411	51.27	41.73	41.25	SAMN08777024	Metatranscriptome of tropical peat soil microbial communities from peatlands in Department of Meta, Colombia - 0116_SJ02_MP02_10_MT
MOKOT_Dpectinata_K1_DisF1+MedBc	SRR5864105	51.25	41.73	41.24	SAMN05892934	Old Woman Creek wetland metagenomic sequencing
MOKOT_Dpectinata_K1_DisF1+MedBc	SRR7004410	50.48	40.94	40.62	SAMN08778952	Metatranscriptome of tropical peat soil microbial communities from peatlands in Department of Meta, Colombia - 0216_QUI02_MP10_10_MT
MOKOT_Dpectinata_K1_DisF1+MedBc	SRR5864108	50.48	40.94	40.62	SAMN05892932	Old Woman Creek wetland metagenomic sequencing
MOKOT_Dpectinata_K1_DisF1+MedBc	SRR7615557	49.13	40.16	39.53	SAMN09201445	Metatranscriptome of freshwater microbial communities from McNutts Creek, Athens, Georgia, United States - 29-17_Aug_MT
MOKOT_Dpectinata_K1_DisF1+MedBc	SRR5864107	48.51	39.37	39.03	SAMN05892930	Old Woman Creek wetland metagenomic sequencing
MOKOT_Dpectinata_K1_DisF1+MedBc	SRR7109324	48.13	39.37	38.73	SAMN08777628	Metatranscriptome of freshwater microbial communities from McNutts Creek, Athens, Georgia, United States - 29-17 MT
MOKOT_Dpectinata_K1_DisF1+MedBc	SRR12063552	47.21	38.58	37.98	SAMN15332886	Kettle_Holes_BIBS_Metatranscriptomics
MOKOT_Dpectinata_K1_DisF1+MedBc	SRR5864114	46.28	37.8	37.24	SAMN05892993	Old Woman Creek wetland metagenomic sequencing
MOKOT_Dpectinata_K1_DisF1+MedBc	SRR5839026	45.51	37.01	36.62	SAMN06269107	Freshwater wetland microbial communities from Ohio, USA - Open water 3 Core 4 Depth 4 metaT metatranscriptome
MOKOT_Dpectinata_K1_DisF1+MedBc	SRR12825402	45.27	37.01	36.43	SAMN16424709	Waiwera River metagenomic sequencing and assembly
MOKOT_Dpectinata_K1_DisF1+MedBc	SRR7615555	41.24	33.86	33.18	SAMN09201446	Metatranscriptome of freshwater microbial communities from McNutts Creek, Athens, Georgia, United States - 3-17_Aug_MT
MOKOT_Dpectinata_K1_DisF1+MedBc	SRR7615556	41.05	33.86	33.03	SAMN09202376	Metatranscriptome of freshwater microbial communities from McNutts Creek, Athens, Georgia, United States - 11-17_Aug_MT
MOKOT_Dpectinata_K1_DisF1+MedBc	SRR7615236	40.22	33.07	32.36	SAMN09201447	Metatranscriptome of freshwater microbial communities from McNutts Creek, Athens, Georgia, United States - 1-17_Aug_MT
MOKOT_Dpectinata_K1_DisF1+MedBc	SRR5839025	39.39	32.28	31.7	SAMN06269106	Freshwater wetland microbial communities from Ohio, USA - Open water 3 Core 4 Depth 3 metaT metatranscriptome
MOKOT_Dpectinata_K1_DisF1+MedBc	SRR7004409	39.15	32.28	31.5	SAMN08777610	Metatranscriptome of tropical peat soil microbial communities from peatlands in Department of Meta, Colombia - 0216_QUI02_MP05_20_MT
MOKOT_Dpectinata_K1_DisF1+MedBc	SRR12687343	39.03	31.5	31.41	SAMN15741585	Desert spring benthic microbial communities from Nevada, United States - Crystal Pool (CP_S2)
MOKOT_Dpectinata_K1_DisF1+MedBc	SRR7153022	38.47	31.5	30.95	SAMN07125027	peat metagenome Metagenome
MOKOT_Dpectinata_K1_DisF1+MedBc	SRR7615563	38.26	31.5	30.79	SAMN09202377	Metatranscriptome of freshwater microbial communities from McNutts Creek, Athens, Georgia, United States - 20-17_Aug_MT
MOKOT_Dpectinata_K1_DisF1+MedBc	SRR7153023	36.45	29.92	29.33	SAMN07125027	peat metagenome Metagenome
MOKOT_Dpectinata_K1_DisF1+MedBc	SRR7153036	35.38	29.13	28.47	SAMN07124903	peat metagenome Metagenome
MOKOT_Dpectinata_K1_DisF1+MedBc	SRR12063567	34.17	27.56	27.49	SAMN15332843	Kettle_Holes_BIBS_Metatranscriptomics
MOKOT_Dpectinata_K1_DisF1+MedBc	SRR7153039	33.93	27.56	27.3	SAMN07124884	peat metagenome Metagenome
MOKOT_Dpectinata_K1_DisF1+MedBc	SRR7152996	32.85	26.77	26.43	SAMN07125069	peat metagenome Metagenome
MOKOT_Dpectinata_K1_DisF1+MedBc	SRR7153033	29.48	24.41	23.72	SAMN07125094	peat metagenome Metagenome
MOKOT_Dpectinata_K1_DisF1+MedBc	SRR5864110	28.7	23.62	23.1	SAMN05892989	Old Woman Creek wetland metagenomic sequencing
MOKOT_Dpectinata_K1_DisF1+MedBc	SRR7153028	27.76	22.83	22.34	SAMN07125090	peat metagenome Metagenome
MOKOT_Dpectinata_K1_DisF1+MedBc	SRR12825403	27.68	22.83	22.27	SAMN16424709	Waiwera River metagenomic sequencing and assembly
MOKOT_Dpectinata_K1_DisF1+MedBc	SRR7153043	26.93	22.05	21.67	SAMN07124926	peat metagenome Metagenome
MOKOT_Dpectinata_K1_DisF1+MedBc	ERR4171977	26.82	22.05	21.58	SAMEA6852350	Microbial activities within freeze-thaw cycle in high-altitude permafrost revealed by Nanopore-based metagenomics and RNA-seq
MOKOT_Dpectinata_K1_DisF1+MedBc	SRR9939001	26.81	22.05	21.57	SAMN12511945	Ecological Shifts in Sedimentary Microbiota in Urban Canals
MOKOT_Dpectinata_K1_DisF1+MedBc	SRR5418982	26.8	22.05	21.56	SAMN06022649	Influenza A virus Raw sequence reads
MOKOT_Dpectinata_K1_DisF1+MedBc	SRR2178068	26.53	22.05	21.34	SAMN04007145	Rifle groundwater metagenome and metatranscriptome following nitrate amendment Raw sequence reads
MOKOT_Dpectinata_K1_DisF1+MedBc	SRR5855232	26.53	22.05	21.34	SAMN04007145	Rifle groundwater metagenome and metatranscriptome following nitrate amendment Raw sequence reads
MOKOT_Dpectinata_K1_DisF1+MedBc	SRR5198901	26.17	21.26	21.05	SAMN06251439	Wetland sediment microbial communities from Twitchell Island in the Sacramento Delta, sample from surface sediment Aug2011 Site B2 Bulk Metagenome
MOKOT_Dpectinata_K1_DisF1+MedBc	SRR5246521	25.72	21.26	20.69	SAMN06268578	Groundwater microbial communities from coal-tar-waste-contaminated well in S. Glens Falls, New York, USA - aqueous naphthalene treatment rep 2 metatranscriptome
MOKOT_Dpectinata_K1_DisF1+MedBc	SRR12063586	25.58	21.26	20.59	SAMN15332826	Kettle_Holes_BIBS_Metatranscriptomics
MOKOT_Dpectinata_K1_DisF1+MedBc	SRR8512520	25.5	20.47	20.52	SAMN10844111	Metatranscriptomics of freshwater sediments
MOKOT_Dpectinata_K1_DisF1+MedBc	SRR12687326	25.39	20.47	20.43	SAMN15741591	Desert spring benthic microbial communities from Nevada, United States - Crystal Pool (CP_S1)
MOKOT_Dpectinata_K1_DisF1+MedBc	SRR8512521	25.23	20.47	20.3	SAMN10844112	Metatranscriptomics of freshwater sediments
MOKOT_Dpectinata_K1_DisF1+MedBc	ERR4171976	24.89	20.47	20.03	SAMEA6852350	Microbial activities within freeze-thaw cycle in high-altitude permafrost revealed by Nanopore-based metagenomics and RNA-seq
MOKOT_Dpectinata_K1_DisF1+MedBc	SRR2090166	24.74	20.47	19.91	SAMN03842444	Terrestrial subsurface C, N, S and H cycles cross-linked by metabolic handoffs
MOKOT_Dpectinata_K1_DisF1+MedBc	SRR2178074	24.74	20.47	19.91	SAMN04007146	Rifle groundwater metagenome and metatranscriptome following nitrate amendment Raw sequence reads
MOKOT_Dpectinata_K1_DisF1+MedBc	SRR5855231	24.74	20.47	19.91	SAMN04007146	Rifle groundwater metagenome and metatranscriptome following nitrate amendment Raw sequence reads
MOKOT_Dpectinata_K1_DisF1+MedBc	SRR3989313	24.74	20.47	19.91	SAMN05421620	Groundwater microbial communities from Rifle, Colorado - Rifle Oxygen_injection A3 metagenome
MOKOT_Dpectinata_K1_DisF1+MedBc	SRR7153031	24.73	20.47	19.9	SAMN07125089	peat metagenome Metagenome
MOKOT_Dpectinata_K1_DisF1+MedBc	SRR6973926	24.62	20.47	19.81	SAMN08777035	Groundwater sediment microbial communities from an aquifer adjacent to Colorado River, USA - East River metaT ERMLT660_1_16_1Ra metatranscriptome
MOKOT_Dpectinata_K1_DisF1+MedBc	SRR5418980	23.94	19.69	19.27	SAMN06022651	Influenza A virus Raw sequence reads
MOKOT_Dpectinata_K1_DisF1+MedBc	SRR7976620	23.83	19.69	19.18	SAMN08779542	Groundwater sediment microbial communities from an aquifer adjacent to Colorado River, USA - East River metaT ERMLT499_16_1Ra metatranscriptome
MOKOT_Dpectinata_K1_DisF1+MedBc	SRR7153030	23.79	19.69	19.14	SAMN07125089	peat metagenome Metagenome
MOKOT_Dpectinata_K1_DisF1+MedBc	SRR2178066	23.76	19.69	19.12	SAMN04007143	Rifle groundwater metagenome and metatranscriptome following nitrate amendment Raw sequence reads
MOKOT_Dpectinata_K1_DisF1+MedBc	SRR5855233	23.76	19.69	19.12	SAMN04007143	Rifle groundwater metagenome and metatranscriptome following nitrate amendment Raw sequence reads
MOKOT_Dpectinata_K1_DisF1+MedBc	SRR7609572	23.76	19.69	19.12	SAMN09724893	Rifle RNA-Seq
MOKOT_Dpectinata_K1_DisF1+MedBc	SRR5864113	23.73	19.69	19.1	SAMN05892991	Old Woman Creek wetland metagenomic sequencing
MOKOT_Dpectinata_K1_DisF1+MedBc	SRR6973851	23	18.9	18.51	SAMN08777038	Groundwater sediment microbial communities from an aquifer adjacent to Colorado River, USA - East River metaT ERMLIBT47_16_1Ra metatranscriptome
MOKOT_Dpectinata_K1_DisF1+MedBc	SRR7976667	22.97	18.9	18.48	SAMN08779544	Groundwater sediment microbial communities from an aquifer adjacent to Colorado River, USA - East River metaT ERMLT660_2_16_1Ra metatranscriptome
MOKOT_Dpectinata_K1_DisF1+MedBc	SRR6973858	22.95	18.9	18.47	SAMN08777037	Groundwater sediment microbial communities from an aquifer adjacent to Colorado River, USA - East River metaT ERMLT293_16_1Ra metatranscriptome
MOKOT_Dpectinata_K1_DisF1+MedBc	SRR7524631	22.85	18.9	18.38	SAMN09202242	Metatranscriptome of freshwater microbial communities from McNutts Creek, Athens, Georgia, United States - 20-17 MT
MOKOT_Dpectinata_K1_DisF1+MedBc	SRR7976660	22.81	18.9	18.36	SAMN08779543	Groundwater sediment microbial communities from an aquifer adjacent to Colorado River, USA - East River metaT ERMLT660_16_1Ra metatranscriptome
MOKOT_Dpectinata_K1_DisF1+MedBc	SRR7153025	22.71	18.9	18.27	SAMN07125043	peat metagenome Metagenome
MOKOT_Dpectinata_K1_DisF1+MedBc	SRR5198902	22.24	18.11	17.89	SAMN06251439	Wetland sediment microbial communities from Twitchell Island in the Sacramento Delta, sample from surface sediment Aug2011 Site B2 Bulk Metagenome
MOKOT_Dpectinata_K1_DisF1+MedBc	SRR7152997	22.04	18.11	17.73	SAMN07125094	peat metagenome Metagenome
MOKOT_Dpectinata_K1_DisF1+MedBc	SRR7153021	21.99	18.11	17.69	SAMN07125026	peat metagenome Metagenome
MOKOT_Dpectinata_K1_DisF1+MedBc	SRR12063605	21.97	18.11	17.68	SAMN15332867	Kettle_Holes_BIBS_Metatranscriptomics
MOKOT_Dpectinata_K1_DisF1+MedBc	ERR4171979	21.85	18.11	17.58	SAMEA6852351	Microbial activities within freeze-thaw cycle in high-altitude permafrost revealed by Nanopore-based metagenomics and RNA-seq
MOKOT_Dpectinata_K1_DisF1+MedBc	SRR7153004	21.81	18.11	17.55	SAMN07125041	peat metagenome Metagenome
BUL7A_Tostonella_uncinata_all_mapped_DisF1+MedBc	SRR5864108	120.76	97.62	97.75	SAMN05892932	Old Woman Creek wetland metagenomic sequencing
BUL7A_Tostonella_uncinata_all_mapped_DisF1+MedBc	SRR5864107	118.77	96.03	96.14	SAMN05892930	Old Woman Creek wetland metagenomic sequencing
BUL7A_Tostonella_uncinata_all_mapped_DisF1+MedBc	SRR12063552	110.6	89.68	89.53	SAMN15332886	Kettle_Holes_BIBS_Metatranscriptomics
BUL7A_Tostonella_uncinata_all_mapped_DisF1+MedBc	SRR5246792	102.56	83.33	83.02	SAMN06268467	Wetland microbial communities from Twitchell Island in the Sacramento Delta, sample from surface sediment Feb2011 Site A1 Bulk Metatranscriptome metatranscriptome
BUL7A_Tostonella_uncinata_all_mapped_DisF1+MedBc	SRR6203184	100.56	81.75	81.4	SAMN06268472	Wetland microbial communities from Twitchell Island in the Sacramento Delta, sample from surface sediment Aug2011 Site A1 Bulk Metatranscriptome metatranscriptome
BUL7A_Tostonella_uncinata_all_mapped_DisF1+MedBc	SRR12825402	97.85	79.37	79.21	SAMN16424709	Waiwera River metagenomic sequencing and assembly
BUL7A_Tostonella_uncinata_all_mapped_DisF1+MedBc	SRR5247038	94.55	76.98	76.54	SAMN06268474	Wetland microbial communities from Twitchell Island in the Sacramento Delta, California, USA - surface sediment Aug2011 Site C1 Bulk Metatranscriptome metatranscriptome
BUL7A_Tostonella_uncinata_all_mapped_DisF1+MedBc	SRR12063602	92.68	75.4	75.03	SAMN15332870	Kettle_Holes_BIBS_Metatranscriptomics
BUL7A_Tostonella_uncinata_all_mapped_DisF1+MedBc	SRR7153008	89.56	73.02	72.5	SAMN07125063	peat metagenome Metagenome
BUL7A_Tostonella_uncinata_all_mapped_DisF1+MedBc	SRR5247040	87.57	71.43	70.89	SAMN06268469	Wetland microbial communities from Twitchell Island in the Sacramento Delta, sample from surface sediment Feb2011 Site L1 Bulk Metatranscriptome metatranscriptome
BUL7A_Tostonella_uncinata_all_mapped_DisF1+MedBc	SRR7153009	86.57	70.63	70.08	SAMN07125063	peat metagenome Metagenome
BUL7A_Tostonella_uncinata_all_mapped_DisF1+MedBc	SRR6203186	85.56	69.84	69.26	SAMN06268468	Wetland microbial communities from Twitchell Island in the Sacramento Delta, sample from surface sediment Feb2011 Site B1 Bulk Metatranscriptome metatranscriptome
BUL7A_Tostonella_uncinata_all_mapped_DisF1+MedBc	SRR6203672	84.57	69.05	68.46	SAMN06268473	Wetland microbial communities from Twitchell Island in the Sacramento Delta, sample from surface sediment Aug2011 Site B2 Bulk Metatranscriptome metatranscriptome
BUL7A_Tostonella_uncinata_all_mapped_DisF1+MedBc	SRR5864104	81.79	66.67	66.21	SAMN05893004	Old Woman Creek wetland metagenomic sequencing
BUL7A_Tostonella_uncinata_all_mapped_DisF1+MedBc	SRR5864112	80.79	65.87	65.4	SAMN05892949	Old Woman Creek wetland metagenomic sequencing
BUL7A_Tostonella_uncinata_all_mapped_DisF1+MedBc	SRR5864105	80.71	65.87	65.33	SAMN05892934	Old Woman Creek wetland metagenomic sequencing
BUL7A_Tostonella_uncinata_all_mapped_DisF1+MedBc	SRR7004413	80.61	65.87	65.25	SAMN08778953	Metatranscriptome of tropical peat soil microbial communities from peatlands in Department of Meta, Colombia - 0116_SJ02_MP02_20_MT
BUL7A_Tostonella_uncinata_all_mapped_DisF1+MedBc	SRR5864111	79.8	65.08	64.6	SAMN05892943	Old Woman Creek wetland metagenomic sequencing
BUL7A_Tostonella_uncinata_all_mapped_DisF1+MedBc	SRR5864106	78.89	64.29	63.86	SAMN05892939	Old Woman Creek wetland metagenomic sequencing
BUL7A_Tostonella_uncinata_all_mapped_DisF1+MedBc	SRR7007033	78.6	64.29	63.63	SAMN08778954	Metatranscriptome of tropical peat soil microbial communities from peatlands in Department of Meta, Colombia - 0116_SJ02_MP15_20_MT
BUL7A_Tostonella_uncinata_all_mapped_DisF1+MedBc	SRR5864101	78.59	64.29	63.62	SAMN05893002	Old Woman Creek wetland metagenomic sequencing
BUL7A_Tostonella_uncinata_all_mapped_DisF1+MedBc	SRR7004412	77.59	63.49	62.81	SAMN08777003	Metatranscriptome of tropical peat soil microbial communities from peatlands in Department of Meta, Colombia - 0116_SJ02_MP15_10_MT
BUL7A_Tostonella_uncinata_all_mapped_DisF1+MedBc	SRR7153040	75.62	61.9	61.22	SAMN07124883	peat metagenome Metagenome
BUL7A_Tostonella_uncinata_all_mapped_DisF1+MedBc	SRR7153041	73.78	60.32	59.72	SAMN07124883	peat metagenome Metagenome
BUL7A_Tostonella_uncinata_all_mapped_DisF1+MedBc	SRR7007034	73.64	60.32	59.61	SAMN08779169	Metatranscriptome of tropical peat soil microbial communities from peatlands in Department of Meta, Colombia - 0216_QUI02_MP10_20_MT
BUL7A_Tostonella_uncinata_all_mapped_DisF1+MedBc	SRR5864100	72.61	59.52	58.78	SAMN05892999	Old Woman Creek wetland metagenomic sequencing
BUL7A_Tostonella_uncinata_all_mapped_DisF1+MedBc	SRR7153007	71.69	58.73	58.03	SAMN07125062	peat metagenome Metagenome
BUL7A_Tostonella_uncinata_all_mapped_DisF1+MedBc	SRR5864109	70.82	57.94	57.33	SAMN05892987	Old Woman Creek wetland metagenomic sequencing
BUL7A_Tostonella_uncinata_all_mapped_DisF1+MedBc	SRR7153006	68.73	56.35	55.64	SAMN07125062	peat metagenome Metagenome
BUL7A_Tostonella_uncinata_all_mapped_DisF1+MedBc	ERR2109476	67.73	55.56	54.83	SAMEA104232806	Retrieval of a million high-quality, full-length SSU rRNA sequences without primer bias
BUL7A_Tostonella_uncinata_all_mapped_DisF1+MedBc	SRR7109024	67.7	55.56	54.8	SAMN08777992	Metatranscriptome of freshwater microbial communities from McNutts Creek, Athens, Georgia, United States - 1-17 MT
BUL7A_Tostonella_uncinata_all_mapped_DisF1+MedBc	SRR5864114	65.76	53.97	53.23	SAMN05892993	Old Woman Creek wetland metagenomic sequencing
BUL7A_Tostonella_uncinata_all_mapped_DisF1+MedBc	SRR5839026	61.98	50.79	50.17	SAMN06269107	Freshwater wetland microbial communities from Ohio, USA - Open water 3 Core 4 Depth 4 metaT metatranscriptome
BUL7A_Tostonella_uncinata_all_mapped_DisF1+MedBc	SRR7109325	59.73	49.21	48.35	SAMN08777993	Metatranscriptome of freshwater microbial communities from McNutts Creek, Athens, Georgia, United States - 11-17 MT
BUL7A_Tostonella_uncinata_all_mapped_DisF1+MedBc	SRR7615557	59.68	49.21	48.31	SAMN09201445	Metatranscriptome of freshwater microbial communities from McNutts Creek, Athens, Georgia, United States - 29-17_Aug_MT
BUL7A_Tostonella_uncinata_all_mapped_DisF1+MedBc	SRR7109323	58.94	48.41	47.71	SAMN08777223	Metatranscriptome of freshwater microbial communities from McNutts Creek, Athens, Georgia, United States - 3-17 MT
BUL7A_Tostonella_uncinata_all_mapped_DisF1+MedBc	SRR7615236	57.74	47.62	46.74	SAMN09201447	Metatranscriptome of freshwater microbial communities from McNutts Creek, Athens, Georgia, United States - 1-17_Aug_MT
BUL7A_Tostonella_uncinata_all_mapped_DisF1+MedBc	SRR5839025	56.79	46.83	45.97	SAMN06269106	Freshwater wetland microbial communities from Ohio, USA - Open water 3 Core 4 Depth 3 metaT metatranscriptome
BUL7A_Tostonella_uncinata_all_mapped_DisF1+MedBc	SRR7153010	55.88	46.03	45.23	SAMN07125060	peat metagenome Metagenome
BUL7A_Tostonella_uncinata_all_mapped_DisF1+MedBc	SRR7153038	55.87	46.03	45.23	SAMN07124884	peat metagenome Metagenome
BUL7A_Tostonella_uncinata_all_mapped_DisF1+MedBc	SRR12825403	55.1	45.24	44.6	SAMN16424709	Waiwera River metagenomic sequencing and assembly
BUL7A_Tostonella_uncinata_all_mapped_DisF1+MedBc	SRR12687343	53.94	43.65	43.67	SAMN15741585	Desert spring benthic microbial communities from Nevada, United States - Crystal Pool (CP_S2)
BUL7A_Tostonella_uncinata_all_mapped_DisF1+MedBc	SRR7109324	53.81	44.44	43.56	SAMN08777628	Metatranscriptome of freshwater microbial communities from McNutts Creek, Athens, Georgia, United States - 29-17 MT
BUL7A_Tostonella_uncinata_all_mapped_DisF1+MedBc	SRR7153036	51.88	42.86	42	SAMN07124903	peat metagenome Metagenome
BUL7A_Tostonella_uncinata_all_mapped_DisF1+MedBc	SRR7615556	50.78	42.06	41.11	SAMN09202376	Metatranscriptome of freshwater microbial communities from McNutts Creek, Athens, Georgia, United States - 11-17_Aug_MT
BUL7A_Tostonella_uncinata_all_mapped_DisF1+MedBc	SRR7004410	50.55	41.27	40.92	SAMN08778952	Metatranscriptome of tropical peat soil microbial communities from peatlands in Department of Meta, Colombia - 0216_QUI02_MP10_10_MT
BUL7A_Tostonella_uncinata_all_mapped_DisF1+MedBc	SRR12063555	50.2	41.27	40.64	SAMN15332883	Kettle_Holes_BIBS_Metatranscriptomics
BUL7A_Tostonella_uncinata_all_mapped_DisF1+MedBc	SRR7524609	49.02	40.48	39.68	SAMN09202241	Metatranscriptome of freshwater microbial communities from McNutts Creek, Athens, Georgia, United States - 2-17 MT
BUL7A_Tostonella_uncinata_all_mapped_DisF1+MedBc	SRR7004411	45.82	38.1	37.09	SAMN08777024	Metatranscriptome of tropical peat soil microbial communities from peatlands in Department of Meta, Colombia - 0116_SJ02_MP02_10_MT
BUL7A_Tostonella_uncinata_all_mapped_DisF1+MedBc	SRR7615555	42.06	34.92	34.05	SAMN09201446	Metatranscriptome of freshwater microbial communities from McNutts Creek, Athens, Georgia, United States - 3-17_Aug_MT
BUL7A_Tostonella_uncinata_all_mapped_DisF1+MedBc	SRR5214709	41.56	34.13	33.64	SAMN06264875	Anoxic lake water microbial communities from Lake Kivu, Rwanda to study Microbial Dark Matter (Phase II) - Lake Kivu water 52m metaG metagenome
BUL7A_Tostonella_uncinata_all_mapped_DisF1+MedBc	SRR5198901	39.58	32.54	32.04	SAMN06251439	Wetland sediment microbial communities from Twitchell Island in the Sacramento Delta, sample from surface sediment Aug2011 Site B2 Bulk Metagenome
BUL7A_Tostonella_uncinata_all_mapped_DisF1+MedBc	SRR7153043	39.49	32.54	31.97	SAMN07124926	peat metagenome Metagenome
BUL7A_Tostonella_uncinata_all_mapped_DisF1+MedBc	SRR7153033	39	32.54	31.57	SAMN07125094	peat metagenome Metagenome
BUL7A_Tostonella_uncinata_all_mapped_DisF1+MedBc	SRR5198902	38.13	30.95	30.87	SAMN06251439	Wetland sediment microbial communities from Twitchell Island in the Sacramento Delta, sample from surface sediment Aug2011 Site B2 Bulk Metagenome
BUL7A_Tostonella_uncinata_all_mapped_DisF1+MedBc	SRR12825404	37.01	30.16	29.96	SAMN16424709	Waiwera River metagenomic sequencing and assembly
BUL7A_Tostonella_uncinata_all_mapped_DisF1+MedBc	SRR12687326	36.35	29.37	29.43	SAMN15741591	Desert spring benthic microbial communities from Nevada, United States - Crystal Pool (CP_S1)
BUL7A_Tostonella_uncinata_all_mapped_DisF1+MedBc	SRR5418982	34.71	28.57	28.1	SAMN06022649	Influenza A virus Raw sequence reads
BUL7A_Tostonella_uncinata_all_mapped_DisF1+MedBc	SRR5864110	33.56	27.78	27.16	SAMN05892989	Old Woman Creek wetland metagenomic sequencing
BUL7A_Tostonella_uncinata_all_mapped_DisF1+MedBc	SRR7004409	33.17	27.78	26.85	SAMN08777610	Metatranscriptome of tropical peat soil microbial communities from peatlands in Department of Meta, Colombia - 0216_QUI02_MP05_20_MT
BUL7A_Tostonella_uncinata_all_mapped_DisF1+MedBc	SRR7153022	31.08	26.19	25.16	SAMN07125027	peat metagenome Metagenome
BUL7A_Tostonella_uncinata_all_mapped_DisF1+MedBc	SRR7615563	30.91	26.19	25.03	SAMN09202377	Metatranscriptome of freshwater microbial communities from McNutts Creek, Athens, Georgia, United States - 20-17_Aug_MT
BUL7A_Tostonella_uncinata_all_mapped_DisF1+MedBc	SRR7152996	30.59	25.4	24.76	SAMN07125069	peat metagenome Metagenome
BUL7A_Tostonella_uncinata_all_mapped_DisF1+MedBc	SRR5864113	30.36	25.4	24.58	SAMN05892991	Old Woman Creek wetland metagenomic sequencing
BUL7A_Tostonella_uncinata_all_mapped_DisF1+MedBc	SRR8512522	30.15	24.6	24.41	SAMN10844109	Metatranscriptomics of freshwater sediments
BUL7A_Tostonella_uncinata_all_mapped_DisF1+MedBc	SRR7152997	30.01	24.6	24.3	SAMN07125094	peat metagenome Metagenome
BUL7A_Tostonella_uncinata_all_mapped_DisF1+MedBc	SRR5418980	29.88	24.6	24.19	SAMN06022651	Influenza A virus Raw sequence reads
BUL7A_Tostonella_uncinata_all_mapped_DisF1+MedBc	SRR9939001	29.84	24.6	24.15	SAMN12511945	Ecological Shifts in Sedimentary Microbiota in Urban Canals
BUL7A_Tostonella_uncinata_all_mapped_DisF1+MedBc	SRR7153023	29.28	24.6	23.71	SAMN07125027	peat metagenome Metagenome
BUL7A_Tostonella_uncinata_all_mapped_DisF1+MedBc	SRR5246521	28.62	23.81	23.17	SAMN06268578	Groundwater microbial communities from coal-tar-waste-contaminated well in S. Glens Falls, New York, USA - aqueous naphthalene treatment rep 2 metatranscriptome
BUL7A_Tostonella_uncinata_all_mapped_DisF1+MedBc	SRR8512520	27.48	22.22	22.24	SAMN10844111	Metatranscriptomics of freshwater sediments
BUL7A_Tostonella_uncinata_all_mapped_DisF1+MedBc	SRR5419065	27.13	22.22	21.96	SAMN06022567	Influenza A virus Raw sequence reads
BUL7A_Tostonella_uncinata_all_mapped_DisF1+MedBc	ERR4171977	26.89	22.22	21.77	SAMEA6852350	Microbial activities within freeze-thaw cycle in high-altitude permafrost revealed by Nanopore-based metagenomics and RNA-seq
BUL7A_Tostonella_uncinata_all_mapped_DisF1+MedBc	SRR8512521	26.75	22.22	21.65	SAMN10844112	Metatranscriptomics of freshwater sediments
BUL7A_Tostonella_uncinata_all_mapped_DisF1+MedBc	SRR2178074	26.72	22.22	21.63	SAMN04007146	Rifle groundwater metagenome and metatranscriptome following nitrate amendment Raw sequence reads
BUL7A_Tostonella_uncinata_all_mapped_DisF1+MedBc	SRR5855231	26.72	22.22	21.63	SAMN04007146	Rifle groundwater metagenome and metatranscriptome following nitrate amendment Raw sequence reads
BUL7A_Tostonella_uncinata_all_mapped_DisF1+MedBc	SRR2178068	26.51	22.22	21.46	SAMN04007145	Rifle groundwater metagenome and metatranscriptome following nitrate amendment Raw sequence reads
BUL7A_Tostonella_uncinata_all_mapped_DisF1+MedBc	SRR5855232	26.51	22.22	21.46	SAMN04007145	Rifle groundwater metagenome and metatranscriptome following nitrate amendment Raw sequence reads
BUL7A_Tostonella_uncinata_all_mapped_DisF1+MedBc	SRR5246518	25.9	21.43	20.96	SAMN06268573	Groundwater microbial communities from S. Glens Falls, New York, USA - water-only treatment rep 1 metatranscriptome
BUL7A_Tostonella_uncinata_all_mapped_DisF1+MedBc	SRR7153028	25.75	21.43	20.85	SAMN07125090	peat metagenome Metagenome
BUL7A_Tostonella_uncinata_all_mapped_DisF1+MedBc	SRR7524631	25.61	21.43	20.73	SAMN09202242	Metatranscriptome of freshwater microbial communities from McNutts Creek, Athens, Georgia, United States - 20-17 MT
BUL7A_Tostonella_uncinata_all_mapped_DisF1+MedBc	SRR7976620	25.46	21.43	20.61	SAMN08779542	Groundwater sediment microbial communities from an aquifer adjacent to Colorado River, USA - East River metaT ERMLT499_16_1Ra metatranscriptome
BUL7A_Tostonella_uncinata_all_mapped_DisF1+MedBc	SRR5419218	24.98	20.63	20.22	SAMN06022416	Influenza A virus Raw sequence reads
BUL7A_Tostonella_uncinata_all_mapped_DisF1+MedBc	SRR7153039	24.95	20.63	20.2	SAMN07124884	peat metagenome Metagenome
BUL7A_Tostonella_uncinata_all_mapped_DisF1+MedBc	SRR8535511	24.93	20.63	20.18	SAMN10864994	Metatranscriptome of saline water microbial communities from Sakinaw Lake, British Columbia, Canada - sak_2011_1_27_36m
BUL7A_Tostonella_uncinata_all_mapped_DisF1+MedBc	SRR2178066	24.74	20.63	20.02	SAMN04007143	Rifle groundwater metagenome and metatranscriptome following nitrate amendment Raw sequence reads
BUL7A_Tostonella_uncinata_all_mapped_DisF1+MedBc	SRR5855233	24.74	20.63	20.02	SAMN04007143	Rifle groundwater metagenome and metatranscriptome following nitrate amendment Raw sequence reads
BUL7A_Tostonella_uncinata_all_mapped_DisF1+MedBc	SRR7609572	24.74	20.63	20.02	SAMN09724893	Rifle RNA-Seq
BUL7A_Tostonella_uncinata_all_mapped_DisF1+MedBc	SRR2090166	24.73	20.63	20.02	SAMN03842444	Terrestrial subsurface C, N, S and H cycles cross-linked by metabolic handoffs
BUL7A_Tostonella_uncinata_all_mapped_DisF1+MedBc	SRR3989313	24.73	20.63	20.02	SAMN05421620	Groundwater microbial communities from Rifle, Colorado - Rifle Oxygen_injection A3 metagenome
BUL7A_Tostonella_uncinata_all_mapped_DisF1+MedBc	SRR7153030	24.36	20.63	19.72	SAMN07125089	peat metagenome Metagenome
BUL7A_Tostonella_uncinata_all_mapped_DisF1+MedBc	SRR7153031	24.34	20.63	19.7	SAMN07125089	peat metagenome Metagenome
BUL7A_Tostonella_uncinata_all_mapped_DisF1+MedBc	SRR5419039	24.16	19.84	19.56	SAMN06022593	Influenza A virus Raw sequence reads
BUL7A_Tostonella_uncinata_all_mapped_DisF1+MedBc	SRR7976660	23.76	19.84	19.24	SAMN08779543	Groundwater sediment microbial communities from an aquifer adjacent to Colorado River, USA - East River metaT ERMLT660_16_1Ra metatranscriptome
BUL7A_Tostonella_uncinata_all_mapped_DisF1+MedBc	SRR6973926	23.75	19.84	19.23	SAMN08777035	Groundwater sediment microbial communities from an aquifer adjacent to Colorado River, USA - East River metaT ERMLT660_1_16_1Ra metatranscriptome
BUL7A_Tostonella_uncinata_all_mapped_DisF1+MedBc	SRR5419042	23.21	19.05	18.79	SAMN06022590	Influenza A virus Raw sequence reads
BUL7A_Tostonella_uncinata_all_mapped_DisF1+MedBc	SRR5246522	23.16	19.84	18.75	SAMN06268578	Groundwater microbial communities from coal-tar-waste-contaminated well in S. Glens Falls, New York, USA - aqueous naphthalene treatment rep 2 metatranscriptome
BUL7A_Tostonella_uncinata_all_mapped_DisF1+MedBc	SRR7976667	22.97	19.05	18.59	SAMN08779544	Groundwater sediment microbial communities from an aquifer adjacent to Colorado River, USA - East River metaT ERMLT660_2_16_1Ra metatranscriptome
BUL7A_Tostonella_uncinata_all_mapped_DisF1+MedBc	SRR11450579	22.88	19.05	18.52	SAMN14480281	Metagenomics and Metatranscriptomics analysis of microbial communities in paddy soils with different arsenic levels
BUL7A_Tostonella_uncinata_all_mapped_DisF1+MedBc	SRR5246516	22.83	19.05	18.48	SAMN06268575	Groundwater microbial communities from S. Glens Falls, New York, USA - water-only treatment rep 2 metatranscriptome
396A_OdontostomatidA_KB8_DisF1+MedBc	SRR6203184	116.85	94.49	94.53	SAMN06268472	Wetland microbial communities from Twitchell Island in the Sacramento Delta, sample from surface sediment Aug2011 Site A1 Bulk Metatranscriptome metatranscriptome
396A_OdontostomatidA_KB8_DisF1+MedBc	SRR6203672	113.85	92.13	92.1	SAMN06268473	Wetland microbial communities from Twitchell Island in the Sacramento Delta, sample from surface sediment Aug2011 Site B2 Bulk Metatranscriptome metatranscriptome
396A_OdontostomatidA_KB8_DisF1+MedBc	SRR5864112	113.17	91.34	91.55	SAMN05892949	Old Woman Creek wetland metagenomic sequencing
396A_OdontostomatidA_KB8_DisF1+MedBc	SRR5246792	112.87	91.34	91.31	SAMN06268467	Wetland microbial communities from Twitchell Island in the Sacramento Delta, sample from surface sediment Feb2011 Site A1 Bulk Metatranscriptome metatranscriptome
396A_OdontostomatidA_KB8_DisF1+MedBc	SRR5247040	112.87	91.34	91.3	SAMN06268469	Wetland microbial communities from Twitchell Island in the Sacramento Delta, sample from surface sediment Feb2011 Site L1 Bulk Metatranscriptome metatranscriptome
396A_OdontostomatidA_KB8_DisF1+MedBc	SRR5247038	112.1	90.55	90.68	SAMN06268474	Wetland microbial communities from Twitchell Island in the Sacramento Delta, California, USA - surface sediment Aug2011 Site C1 Bulk Metatranscriptome metatranscriptome
396A_OdontostomatidA_KB8_DisF1+MedBc	SRR5864104	109.18	88.19	88.33	SAMN05893004	Old Woman Creek wetland metagenomic sequencing
396A_OdontostomatidA_KB8_DisF1+MedBc	SRR5864114	108.96	88.19	88.15	SAMN05892993	Old Woman Creek wetland metagenomic sequencing
396A_OdontostomatidA_KB8_DisF1+MedBc	SRR6203186	108.87	88.19	88.07	SAMN06268468	Wetland microbial communities from Twitchell Island in the Sacramento Delta, sample from surface sediment Feb2011 Site B1 Bulk Metatranscriptome metatranscriptome
396A_OdontostomatidA_KB8_DisF1+MedBc	SRR5864100	108.11	87.4	87.46	SAMN05892999	Old Woman Creek wetland metagenomic sequencing
396A_OdontostomatidA_KB8_DisF1+MedBc	SRR5864106	107.18	86.61	86.71	SAMN05892939	Old Woman Creek wetland metagenomic sequencing
396A_OdontostomatidA_KB8_DisF1+MedBc	SRR5864101	106.97	86.61	86.54	SAMN05893002	Old Woman Creek wetland metagenomic sequencing
396A_OdontostomatidA_KB8_DisF1+MedBc	SRR5864109	106.19	85.83	85.9	SAMN05892987	Old Woman Creek wetland metagenomic sequencing
396A_OdontostomatidA_KB8_DisF1+MedBc	SRR5839025	99.97	81.1	80.87	SAMN06269106	Freshwater wetland microbial communities from Ohio, USA - Open water 3 Core 4 Depth 3 metaT metatranscriptome
396A_OdontostomatidA_KB8_DisF1+MedBc	SRR5864105	98.59	79.53	79.75	SAMN05892934	Old Woman Creek wetland metagenomic sequencing
396A_OdontostomatidA_KB8_DisF1+MedBc	SRR12825402	98.16	79.53	79.41	SAMN16424709	Waiwera River metagenomic sequencing and assembly
396A_OdontostomatidA_KB8_DisF1+MedBc	SRR5864111	95.45	77.17	77.22	SAMN05892943	Old Woman Creek wetland metagenomic sequencing
396A_OdontostomatidA_KB8_DisF1+MedBc	SRR7004412	94.42	76.38	76.39	SAMN08777003	Metatranscriptome of tropical peat soil microbial communities from peatlands in Department of Meta, Colombia - 0116_SJ02_MP15_10_MT
396A_OdontostomatidA_KB8_DisF1+MedBc	SRR12687343	93.24	74.8	75.43	SAMN15741585	Desert spring benthic microbial communities from Nevada, United States - Crystal Pool (CP_S2)
396A_OdontostomatidA_KB8_DisF1+MedBc	SRR5839026	90.59	73.23	73.28	SAMN06269107	Freshwater wetland microbial communities from Ohio, USA - Open water 3 Core 4 Depth 4 metaT metatranscriptome
396A_OdontostomatidA_KB8_DisF1+MedBc	SRR7007034	86.48	70.08	69.96	SAMN08779169	Metatranscriptome of tropical peat soil microbial communities from peatlands in Department of Meta, Colombia - 0216_QUI02_MP10_20_MT
396A_OdontostomatidA_KB8_DisF1+MedBc	SRR7109024	84.17	68.5	68.09	SAMN08777992	Metatranscriptome of freshwater microbial communities from McNutts Creek, Athens, Georgia, United States - 1-17 MT
396A_OdontostomatidA_KB8_DisF1+MedBc	SRR7007033	83.47	67.72	67.53	SAMN08778954	Metatranscriptome of tropical peat soil microbial communities from peatlands in Department of Meta, Colombia - 0116_SJ02_MP15_20_MT
396A_OdontostomatidA_KB8_DisF1+MedBc	SRR7004413	79.52	64.57	64.33	SAMN08778953	Metatranscriptome of tropical peat soil microbial communities from peatlands in Department of Meta, Colombia - 0116_SJ02_MP02_20_MT
396A_OdontostomatidA_KB8_DisF1+MedBc	SRR7153009	79.22	64.57	64.09	SAMN07125063	peat metagenome Metagenome
396A_OdontostomatidA_KB8_DisF1+MedBc	SRR7153008	74.52	60.63	60.28	SAMN07125063	peat metagenome Metagenome
396A_OdontostomatidA_KB8_DisF1+MedBc	SRR7153040	70.31	57.48	56.88	SAMN07124883	peat metagenome Metagenome
396A_OdontostomatidA_KB8_DisF1+MedBc	SRR7109324	69.16	56.69	55.95	SAMN08777628	Metatranscriptome of freshwater microbial communities from McNutts Creek, Athens, Georgia, United States - 29-17 MT
396A_OdontostomatidA_KB8_DisF1+MedBc	SRR7615557	68.06	55.91	55.06	SAMN09201445	Metatranscriptome of freshwater microbial communities from McNutts Creek, Athens, Georgia, United States - 29-17_Aug_MT
396A_OdontostomatidA_KB8_DisF1+MedBc	SRR12063602	67.64	55.12	54.72	SAMN15332870	Kettle_Holes_BIBS_Metatranscriptomics
396A_OdontostomatidA_KB8_DisF1+MedBc	SRR7153007	67.38	55.12	54.51	SAMN07125062	peat metagenome Metagenome
396A_OdontostomatidA_KB8_DisF1+MedBc	SRR7153041	65.63	53.54	53.09	SAMN07124883	peat metagenome Metagenome
396A_OdontostomatidA_KB8_DisF1+MedBc	SRR7109325	65.58	53.54	53.05	SAMN08777993	Metatranscriptome of freshwater microbial communities from McNutts Creek, Athens, Georgia, United States - 11-17 MT
396A_OdontostomatidA_KB8_DisF1+MedBc	SRR5864108	64.17	51.97	51.91	SAMN05892932	Old Woman Creek wetland metagenomic sequencing
396A_OdontostomatidA_KB8_DisF1+MedBc	SRR12063552	62.68	51.18	50.7	SAMN15332886	Kettle_Holes_BIBS_Metatranscriptomics
396A_OdontostomatidA_KB8_DisF1+MedBc	SRR7153006	61.51	50.39	49.76	SAMN07125062	peat metagenome Metagenome
396A_OdontostomatidA_KB8_DisF1+MedBc	SRR5864107	60.27	48.82	48.75	SAMN05892930	Old Woman Creek wetland metagenomic sequencing
396A_OdontostomatidA_KB8_DisF1+MedBc	ERR2109476	56.67	46.46	45.85	SAMEA104232806	Retrieval of a million high-quality, full-length SSU rRNA sequences without primer bias
396A_OdontostomatidA_KB8_DisF1+MedBc	SRR12687326	55.88	44.88	45.21	SAMN15741591	Desert spring benthic microbial communities from Nevada, United States - Crystal Pool (CP_S1)
396A_OdontostomatidA_KB8_DisF1+MedBc	SRR7153038	53.83	44.09	43.55	SAMN07124884	peat metagenome Metagenome
396A_OdontostomatidA_KB8_DisF1+MedBc	SRR7109323	52.65	43.31	42.59	SAMN08777223	Metatranscriptome of freshwater microbial communities from McNutts Creek, Athens, Georgia, United States - 3-17 MT
396A_OdontostomatidA_KB8_DisF1+MedBc	SRR7615236	52.53	43.31	42.49	SAMN09201447	Metatranscriptome of freshwater microbial communities from McNutts Creek, Athens, Georgia, United States - 1-17_Aug_MT
396A_OdontostomatidA_KB8_DisF1+MedBc	SRR12825403	52.42	42.52	42.41	SAMN16424709	Waiwera River metagenomic sequencing and assembly
396A_OdontostomatidA_KB8_DisF1+MedBc	SRR7615556	51.28	42.52	41.48	SAMN09202376	Metatranscriptome of freshwater microbial communities from McNutts Creek, Athens, Georgia, United States - 11-17_Aug_MT
396A_OdontostomatidA_KB8_DisF1+MedBc	SRR5418982	50.67	40.94	40.99	SAMN06022649	Influenza A virus Raw sequence reads
396A_OdontostomatidA_KB8_DisF1+MedBc	SRR5419218	49.6	40.16	40.12	SAMN06022416	Influenza A virus Raw sequence reads
396A_OdontostomatidA_KB8_DisF1+MedBc	SRR7615555	49.44	40.94	40	SAMN09201446	Metatranscriptome of freshwater microbial communities from McNutts Creek, Athens, Georgia, United States - 3-17_Aug_MT
396A_OdontostomatidA_KB8_DisF1+MedBc	SRR7153036	49.12	40.16	39.74	SAMN07124903	peat metagenome Metagenome
396A_OdontostomatidA_KB8_DisF1+MedBc	SRR7524609	48.89	40.16	39.55	SAMN09202241	Metatranscriptome of freshwater microbial communities from McNutts Creek, Athens, Georgia, United States - 2-17 MT
396A_OdontostomatidA_KB8_DisF1+MedBc	SRR7004411	48.82	40.16	39.49	SAMN08777024	Metatranscriptome of tropical peat soil microbial communities from peatlands in Department of Meta, Colombia - 0116_SJ02_MP02_10_MT
396A_OdontostomatidA_KB8_DisF1+MedBc	SRR7153010	48.76	40.16	39.44	SAMN07125060	peat metagenome Metagenome
396A_OdontostomatidA_KB8_DisF1+MedBc	SRR7004410	43.4	35.43	35.11	SAMN08778952	Metatranscriptome of tropical peat soil microbial communities from peatlands in Department of Meta, Colombia - 0216_QUI02_MP10_10_MT
396A_OdontostomatidA_KB8_DisF1+MedBc	SRR12063555	43.25	35.43	34.99	SAMN15332883	Kettle_Holes_BIBS_Metatranscriptomics
396A_OdontostomatidA_KB8_DisF1+MedBc	SRR5419042	37.87	30.71	30.63	SAMN06022590	Influenza A virus Raw sequence reads
396A_OdontostomatidA_KB8_DisF1+MedBc	SRR5418980	37.86	30.71	30.62	SAMN06022651	Influenza A virus Raw sequence reads
396A_OdontostomatidA_KB8_DisF1+MedBc	SRR7615563	37.55	31.5	30.38	SAMN09202377	Metatranscriptome of freshwater microbial communities from McNutts Creek, Athens, Georgia, United States - 20-17_Aug_MT
396A_OdontostomatidA_KB8_DisF1+MedBc	SRR5214709	36.82	29.92	29.79	SAMN06264875	Anoxic lake water microbial communities from Lake Kivu, Rwanda to study Microbial Dark Matter (Phase II) - Lake Kivu water 52m metaG metagenome
396A_OdontostomatidA_KB8_DisF1+MedBc	SRR5419065	36.1	29.13	29.21	SAMN06022567	Influenza A virus Raw sequence reads
396A_OdontostomatidA_KB8_DisF1+MedBc	SRR5418986	35.87	29.13	29.02	SAMN06022645	Influenza A virus Raw sequence reads
396A_OdontostomatidA_KB8_DisF1+MedBc	SRR12825404	35.34	28.35	28.59	SAMN16424709	Waiwera River metagenomic sequencing and assembly
396A_OdontostomatidA_KB8_DisF1+MedBc	SRR7153033	34.29	28.35	27.74	SAMN07125094	peat metagenome Metagenome
396A_OdontostomatidA_KB8_DisF1+MedBc	SRR5419039	33.14	26.77	26.81	SAMN06022593	Influenza A virus Raw sequence reads
396A_OdontostomatidA_KB8_DisF1+MedBc	SRR7153043	32.73	26.77	26.48	SAMN07124926	peat metagenome Metagenome
396A_OdontostomatidA_KB8_DisF1+MedBc	SRR7153022	31.99	26.77	25.88	SAMN07125027	peat metagenome Metagenome
396A_OdontostomatidA_KB8_DisF1+MedBc	SRR7004409	31.42	25.98	25.42	SAMN08777610	Metatranscriptome of tropical peat soil microbial communities from peatlands in Department of Meta, Colombia - 0216_QUI02_MP05_20_MT
396A_OdontostomatidA_KB8_DisF1+MedBc	SRR8512522	31.19	25.2	25.24	SAMN10844109	Metatranscriptomics of freshwater sediments
396A_OdontostomatidA_KB8_DisF1+MedBc	SRR5419202	30.94	25.2	25.03	SAMN06022432	Influenza A virus Raw sequence reads
396A_OdontostomatidA_KB8_DisF1+MedBc	SRR8512521	30.06	24.41	24.32	SAMN10844112	Metatranscriptomics of freshwater sediments
396A_OdontostomatidA_KB8_DisF1+MedBc	SRR12976397	29.84	24.41	24.14	SAMN16596038	California stream algae Raw sequence reads
396A_OdontostomatidA_KB8_DisF1+MedBc	SRR12976399	29.06	23.62	23.51	SAMN16596036	California stream algae Raw sequence reads
396A_OdontostomatidA_KB8_DisF1+MedBc	SRR5198902	29.04	23.62	23.49	SAMN06251439	Wetland sediment microbial communities from Twitchell Island in the Sacramento Delta, sample from surface sediment Aug2011 Site B2 Bulk Metagenome
396A_OdontostomatidA_KB8_DisF1+MedBc	SRR5198901	29.01	23.62	23.47	SAMN06251439	Wetland sediment microbial communities from Twitchell Island in the Sacramento Delta, sample from surface sediment Aug2011 Site B2 Bulk Metagenome
396A_OdontostomatidA_KB8_DisF1+MedBc	SRR7006911	28.16	22.83	22.78	SAMN08778314	Metatranscriptome of tropical peat soil microbial communities from peatlands in Department of Meta, Colombia - 0216_QUI02_MP05_10_MT
396A_OdontostomatidA_KB8_DisF1+MedBc	SRR5864110	27.98	22.83	22.64	SAMN05892989	Old Woman Creek wetland metagenomic sequencing
396A_OdontostomatidA_KB8_DisF1+MedBc	SRR5246521	27.95	22.83	22.61	SAMN06268578	Groundwater microbial communities from coal-tar-waste-contaminated well in S. Glens Falls, New York, USA - aqueous naphthalene treatment rep 2 metatranscriptome
396A_OdontostomatidA_KB8_DisF1+MedBc	SRR5419044	27.69	22.83	22.4	SAMN06022588	Influenza A virus Raw sequence reads
396A_OdontostomatidA_KB8_DisF1+MedBc	SRR9939001	27.24	22.05	22.04	SAMN12511945	Ecological Shifts in Sedimentary Microbiota in Urban Canals
396A_OdontostomatidA_KB8_DisF1+MedBc	SRR8512520	26.47	21.26	21.41	SAMN10844111	Metatranscriptomics of freshwater sediments
396A_OdontostomatidA_KB8_DisF1+MedBc	SRR5418979	26.19	21.26	21.19	SAMN06022652	Influenza A virus Raw sequence reads
396A_OdontostomatidA_KB8_DisF1+MedBc	ERR2238563	25.86	21.26	20.92	SAMEA104448668	Survey of microbial eukaryotes in White Lake of NJ, USA
396A_OdontostomatidA_KB8_DisF1+MedBc	SRR5864113	25.78	21.26	20.86	SAMN05892991	Old Woman Creek wetland metagenomic sequencing
396A_OdontostomatidA_KB8_DisF1+MedBc	SRR7153023	25.61	21.26	20.72	SAMN07125027	peat metagenome Metagenome
396A_OdontostomatidA_KB8_DisF1+MedBc	SRR7524631	25.41	21.26	20.56	SAMN09202242	Metatranscriptome of freshwater microbial communities from McNutts Creek, Athens, Georgia, United States - 20-17 MT
396A_OdontostomatidA_KB8_DisF1+MedBc	ERR4171977	25.14	20.47	20.34	SAMEA6852350	Microbial activities within freeze-thaw cycle in high-altitude permafrost revealed by Nanopore-based metagenomics and RNA-seq
396A_OdontostomatidA_KB8_DisF1+MedBc	SRR7153028	25.07	20.47	20.28	SAMN07125090	peat metagenome Metagenome
396A_OdontostomatidA_KB8_DisF1+MedBc	SRR5198903	24.57	19.69	19.87	SAMN06251439	Wetland sediment microbial communities from Twitchell Island in the Sacramento Delta, sample from surface sediment Aug2011 Site B2 Bulk Metagenome
396A_OdontostomatidA_KB8_DisF1+MedBc	SRR7153030	24.35	20.47	19.7	SAMN07125089	peat metagenome Metagenome
396A_OdontostomatidA_KB8_DisF1+MedBc	SRR6048922	24.06	19.69	19.46	SAMN07631323	Freshwater wetland microbial communities from Ohio, USA, analyzing the effect of biotic and abiotic controls - Mud 3 Core 4 Depth 3 metaT metatranscriptome
396A_OdontostomatidA_KB8_DisF1+MedBc	SRR7080226	23.61	19.69	19.1	SAMN08777750	Metatranscriptome of freshwater sediment microbial communities from post-fracked creek in Pennsylvania, United States - ABR_2014
396A_OdontostomatidA_KB8_DisF1+MedBc	SRR5419040	23.38	18.9	18.92	SAMN06022592	Influenza A virus Raw sequence reads
396A_OdontostomatidA_KB8_DisF1+MedBc	SRR5246516	23.17	18.9	18.74	SAMN06268575	Groundwater microbial communities from S. Glens Falls, New York, USA - water-only treatment rep 2 metatranscriptome
396A_OdontostomatidA_KB8_DisF1+MedBc	SRR7152996	22.84	18.9	18.48	SAMN07125069	peat metagenome Metagenome
396A_OdontostomatidA_KB8_DisF1+MedBc	SRR7153031	22.63	18.9	18.3	SAMN07125089	peat metagenome Metagenome
396A_OdontostomatidA_KB8_DisF1+MedBc	SRR12063589	22.15	18.11	17.92	SAMN15332823	Kettle_Holes_BIBS_Metatranscriptomics
396A_OdontostomatidA_KB8_DisF1+MedBc	SRR2178074	22.06	18.11	17.84	SAMN04007146	Rifle groundwater metagenome and metatranscriptome following nitrate amendment Raw sequence reads
396A_OdontostomatidA_KB8_DisF1+MedBc	SRR5855231	22.06	18.11	17.84	SAMN04007146	Rifle groundwater metagenome and metatranscriptome following nitrate amendment Raw sequence reads
396A_OdontostomatidA_KB8_DisF1+MedBc	SRR5419059	22.05	18.11	17.84	SAMN06022573	Influenza A virus Raw sequence reads
396A_OdontostomatidA_KB8_DisF1+MedBc	SRR2178068	21.85	18.11	17.67	SAMN04007145	Rifle groundwater metagenome and metatranscriptome following nitrate amendment Raw sequence reads
396A_OdontostomatidA_KB8_DisF1+MedBc	SRR5855232	21.85	18.11	17.67	SAMN04007145	Rifle groundwater metagenome and metatranscriptome following nitrate amendment Raw sequence reads
396A_OdontostomatidA_KB8_DisF1+MedBc	SRR5419032	21.4	17.32	17.31	SAMN06022600	Influenza A virus Raw sequence reads

## Sheet: meta_filtered
Table S3. Pebblescout summary of hits.
QueryID	SubjectID	RawScore	%coverage	PBSscore	BioSample	Title
EPOPOLO_MIrcalla_africana_ONP_OF2+MedBc	SRR9938985	71.24	96.05	95.96	SAMN12511948	Ecological Shifts in Sedimentary Microbiota in Urban Canals
MOKOTP1_Mircalla_polidori_Epabebe10cells_Sdentatum_OF2+MedBc	SRR9938985	90.17	92	92.56	SAMN12511948	Ecological Shifts in Sedimentary Microbiota in Urban Canals
EPOPOLO_MIrcalla_africana_ONP_OF2+MedBc	SRR7615555	70.46	94.74	94.91	SAMN09201446	Metatranscriptome of freshwater microbial communities from McNutts Creek, Athens, Georgia, United States - 3-17_Aug_MT
AY821980_Uncultured_eukaryote_clone_CV1_A2_16	SRR7153043	134.17	90.73	90.64	SAMN07124926	peat metagenome Metagenome
AY821980_Uncultured_eukaryote_clone_CV1_A2_16	SRR7153041	142.07	96.03	95.97	SAMN07124883	peat metagenome Metagenome
AY821980_Uncultured_eukaryote_clone_CV1_A2_16	SRR7153040	143.07	96.69	96.65	SAMN07124883	peat metagenome Metagenome
AY821980_Uncultured_eukaryote_clone_CV1_A2_16	SRR7153038	140.1	94.7	94.65	SAMN07124884	peat metagenome Metagenome
AY821980_Uncultured_eukaryote_clone_CV1_A2_16	SRR7153030	135.11	91.39	91.27	SAMN07125089	peat metagenome Metagenome
AY821980_Uncultured_eukaryote_clone_CV1_A2_16	SRR7153023	138.15	93.38	93.32	SAMN07125027	peat metagenome Metagenome
AY821980_Uncultured_eukaryote_clone_CV1_A2_16	SRR7153022	140.09	94.7	94.64	SAMN07125027	peat metagenome Metagenome
MOKOT_OdontostomatidC_EpabebeII_OF2+MedBc	SRR7153009	98.29	91.82	92.07	SAMN07125063	peat metagenome Metagenome
AY821980_Uncultured_eukaryote_clone_CV1_A2_16	SRR7153009	145.03	98.01	97.97	SAMN07125063	peat metagenome Metagenome
MOKOT_OdontostomatidC_EpabebeII_OF2+MedBc	SRR7153008	98.29	91.82	92.07	SAMN07125063	peat metagenome Metagenome
AY821980_Uncultured_eukaryote_clone_CV1_A2_16	SRR7153008	140.09	94.7	94.63	SAMN07125063	peat metagenome Metagenome
AY821980_Uncultured_eukaryote_clone_CV1_A2_16	SRR7153007	143.07	96.69	96.65	SAMN07125062	peat metagenome Metagenome
AY821980_Uncultured_eukaryote_clone_CV1_A2_16	SRR7153006	143.07	96.69	96.65	SAMN07125062	peat metagenome Metagenome
EPOPOLO_MIrcalla_africana_ONP_OF2+MedBc	SRR7109323	68.25	92.11	91.93	SAMN08777223	Metatranscriptome of freshwater microbial communities from McNutts Creek, Athens, Georgia, United States - 3-17 MT
MOKOTP1_Mircalla_polidori_Epabebe10cells_Sdentatum_OF2+MedBc	SRR7109323	89.91	92	92.29	SAMN08777223	Metatranscriptome of freshwater microbial communities from McNutts Creek, Athens, Georgia, United States - 3-17 MT
MOKOT_OdontostomatidC_EpabebeII_OF2+MedBc	SRR7086969	96.08	90	90.01	SAMN08777431	Metatranscriptome of estuarine sediment microbial communities from the Columbia River estuary, Oregon, United States â€“ S.454
MOKOT_OdontostomatidC_EpabebeII_OF2+MedBc	SRR7086279	99.24	92.73	92.97	SAMN08778306	Metatranscriptome of estuarine sediment microbial communities from the Columbia River estuary, Washington, United States â€“ S.264
EPOPOLO_MIrcalla_africana_ONP_OF2+MedBc	SRR7086193	72.24	97.37	97.31	SAMN08778304	Metatranscriptome of estuarine sediment microbial communities from the Columbia River estuary, Oregon, United States â€“ S.189
MOKOTP1_Mircalla_polidori_Epabebe10cells_Sdentatum_OF2+MedBc	SRR7007034	91.2	93	93.61	SAMN08779169	Metatranscriptome of tropical peat soil microbial communities from peatlands in Department of Meta, Colombia - 0216_QUI02_MP10_20_MT
IS7_3S6A_Smimeticum_OF3+OR5	SRR7004411	104.41	90.68	90.89	SAMN08777024	Metatranscriptome of tropical peat soil microbial communities from peatlands in Department of Meta, Colombia - 0116_SJ02_MP02_10_MT
EPOPOLO_MIrcalla_africana_ONP_OF2+MedBc	SRR6203672	69.25	93.42	93.28	SAMN06268473	Wetland microbial communities from Twitchell Island in the Sacramento Delta, sample from surface sediment Aug2011 Site B2 Bulk Metatranscriptome metatranscriptome
MOKOTP1_Mircalla_polidori_Epabebe10cells_Sdentatum_OF2+MedBc	SRR6203672	90.17	92	92.56	SAMN06268473	Wetland microbial communities from Twitchell Island in the Sacramento Delta, sample from surface sediment Aug2011 Site B2 Bulk Metatranscriptome metatranscriptome
OP034694_Sdentatum_VLKOV1	SRR6203672	123.03	96.95	97.66	SAMN06268473	Wetland microbial communities from Twitchell Island in the Sacramento Delta, sample from surface sediment Aug2011 Site B2 Bulk Metatranscriptome metatranscriptome
MOKOT_OdontostomatidC_EpabebeII_OF2+MedBc	SRR6203672	100.28	93.64	93.94	SAMN06268473	Wetland microbial communities from Twitchell Island in the Sacramento Delta, sample from surface sediment Aug2011 Site B2 Bulk Metatranscriptome metatranscriptome
IS7_3S6A_Smimeticum_OF3+OR5	SRR6203672	113.39	98.31	98.71	SAMN06268473	Wetland microbial communities from Twitchell Island in the Sacramento Delta, sample from surface sediment Aug2011 Site B2 Bulk Metatranscriptome metatranscriptome
SLATINA_OdontostomatidB_DisF1+O1740R	SRR6203672	114.44	97.5	97.45	SAMN06268473	Wetland microbial communities from Twitchell Island in the Sacramento Delta, sample from surface sediment Aug2011 Site B2 Bulk Metatranscriptome metatranscriptome
396A_OdontostomatidA_KB8_DisF1+MedBc	SRR6203672	113.85	92.13	92.1	SAMN06268473	Wetland microbial communities from Twitchell Island in the Sacramento Delta, sample from surface sediment Aug2011 Site B2 Bulk Metatranscriptome metatranscriptome
EPOPOLO_MIrcalla_africana_ONP_OF2+MedBc	SRR6203186	71.24	96.05	95.96	SAMN06268468	Wetland microbial communities from Twitchell Island in the Sacramento Delta, sample from surface sediment Feb2011 Site B1 Bulk Metatranscriptome metatranscriptome
OP034694_Sdentatum_VLKOV1	SRR6203186	123.03	96.95	97.66	SAMN06268468	Wetland microbial communities from Twitchell Island in the Sacramento Delta, sample from surface sediment Feb2011 Site B1 Bulk Metatranscriptome metatranscriptome
MOKOT_OdontostomatidC_EpabebeII_OF2+MedBc	SRR6203186	101.03	94.55	94.65	SAMN06268468	Wetland microbial communities from Twitchell Island in the Sacramento Delta, sample from surface sediment Feb2011 Site B1 Bulk Metatranscriptome metatranscriptome
IS7_3S6A_Smimeticum_OF3+OR5	SRR6203186	109.39	94.92	95.23	SAMN06268468	Wetland microbial communities from Twitchell Island in the Sacramento Delta, sample from surface sediment Feb2011 Site B1 Bulk Metatranscriptome metatranscriptome
SLATINA_OdontostomatidB_DisF1+O1740R	SRR6203186	112.7	95.83	95.96	SAMN06268468	Wetland microbial communities from Twitchell Island in the Sacramento Delta, sample from surface sediment Feb2011 Site B1 Bulk Metatranscriptome metatranscriptome
MOKOTP1_Mircalla_polidori_Epabebe10cells_Sdentatum_OF2+MedBc	SRR6203184	88.2	90	90.54	SAMN06268472	Wetland microbial communities from Twitchell Island in the Sacramento Delta, sample from surface sediment Aug2011 Site A1 Bulk Metatranscriptome metatranscriptome
OP034694_Sdentatum_VLKOV1	SRR6203184	120.09	94.66	95.33	SAMN06268472	Wetland microbial communities from Twitchell Island in the Sacramento Delta, sample from surface sediment Aug2011 Site A1 Bulk Metatranscriptome metatranscriptome
SLATINA_OdontostomatidB_DisF1+O1740R	SRR6203184	111.7	95	95.11	SAMN06268472	Wetland microbial communities from Twitchell Island in the Sacramento Delta, sample from surface sediment Aug2011 Site A1 Bulk Metatranscriptome metatranscriptome
396A_OdontostomatidA_KB8_DisF1+MedBc	SRR6203184	116.85	94.49	94.53	SAMN06268472	Wetland microbial communities from Twitchell Island in the Sacramento Delta, sample from surface sediment Aug2011 Site A1 Bulk Metatranscriptome metatranscriptome
SLATINA_OdontostomatidB_DisF1+O1740R	SRR5864113	108.75	92.5	92.6	SAMN05892991	Old Woman Creek wetland metagenomic sequencing
396A_OdontostomatidA_KB8_DisF1+MedBc	SRR5864112	113.17	91.34	91.55	SAMN05892949	Old Woman Creek wetland metagenomic sequencing
SLATINA_OdontostomatidB_DisF1+O1740R	SRR5864111	111.75	95	95.16	SAMN05892943	Old Woman Creek wetland metagenomic sequencing
BUL7A_Tostonella_uncinata_all_mapped_DisF1+MedBc	SRR5864108	120.76	97.62	97.75	SAMN05892932	Old Woman Creek wetland metagenomic sequencing
BUL7A_Tostonella_uncinata_all_mapped_DisF1+MedBc	SRR5864107	118.77	96.03	96.14	SAMN05892930	Old Woman Creek wetland metagenomic sequencing
SLATINA_OdontostomatidB_DisF1+O1740R	SRR5864104	109.79	93.33	93.49	SAMN05893004	Old Woman Creek wetland metagenomic sequencing
IS7_3S6A_Smimeticum_OF3+OR5	SRR5839025	109.39	94.92	95.23	SAMN06269106	Freshwater wetland microbial communities from Ohio, USA - Open water 3 Core 4 Depth 3 metaT metatranscriptome
OP034694_Sdentatum_VLKOV1	SRR5247040	122.04	96.18	96.87	SAMN06268469	Wetland microbial communities from Twitchell Island in the Sacramento Delta, sample from surface sediment Feb2011 Site L1 Bulk Metatranscriptome metatranscriptome
MOKOT_OdontostomatidC_EpabebeII_OF2+MedBc	SRR5247040	98.29	91.82	92.08	SAMN06268469	Wetland microbial communities from Twitchell Island in the Sacramento Delta, sample from surface sediment Feb2011 Site L1 Bulk Metatranscriptome metatranscriptome
396A_OdontostomatidA_KB8_DisF1+MedBc	SRR5247040	112.87	91.34	91.3	SAMN06268469	Wetland microbial communities from Twitchell Island in the Sacramento Delta, sample from surface sediment Feb2011 Site L1 Bulk Metatranscriptome metatranscriptome
EPOPOLO_MIrcalla_africana_ONP_OF2+MedBc	SRR5247038	73.24	98.68	98.65	SAMN06268474	Wetland microbial communities from Twitchell Island in the Sacramento Delta, California, USA - surface sediment Aug2011 Site C1 Bulk Metatranscriptome metatranscriptome
SLATINA_OdontostomatidB_DisF1+O1740R	SRR5247038	106.72	90.83	90.87	SAMN06268474	Wetland microbial communities from Twitchell Island in the Sacramento Delta, California, USA - surface sediment Aug2011 Site C1 Bulk Metatranscriptome metatranscriptome
396A_OdontostomatidA_KB8_DisF1+MedBc	SRR5247038	112.1	90.55	90.68	SAMN06268474	Wetland microbial communities from Twitchell Island in the Sacramento Delta, California, USA - surface sediment Aug2011 Site C1 Bulk Metatranscriptome metatranscriptome
396A_OdontostomatidA_KB8_DisF1+MedBc	SRR5246792	112.87	91.34	91.31	SAMN06268467	Wetland microbial communities from Twitchell Island in the Sacramento Delta, sample from surface sediment Feb2011 Site A1 Bulk Metatranscriptome metatranscriptome
MOKOTNOV_Eantiquorum_18S_final_OF2+MedBc	SRR12261227	91.24	89.62	90.13	SAMN15573537	Lake Mendota hypolimnetic metagenomes Metagenome
MOKOT_Dpectinata_K1_DisF1+MedBc	SRR12063602	117.84	94.49	94.82	SAMN15332870	Kettle_Holes_BIBS_Metatranscriptomics
KLAGOS_Mmausi_K_DisF1+MEdBc	SRR11648440	107.33	89.43	90.07	SAMN14510793	Metatranscriptome of marine sediment microbial communities from Baltic Sea, Sweden - May D
EPOPOLO_MIrcalla_africana_ONP_OF2+MedBc	SRR11450579	74.24	100	100	SAMN14480281	Metagenomics and Metatranscriptomics analysis of microbial communities in paddy soils with different arsenic levels
MOKOTP1_Mircalla_polidori_Epabebe10cells_Sdentatum_OF2+MedBc	SRR11450579	90.17	92	92.56	SAMN14480281	Metagenomics and Metatranscriptomics analysis of microbial communities in paddy soils with different arsenic levels
SLATINA_OdontostomatidB_DisF1+O1740R	SRR10992727	109.75	93.33	93.45	SAMN13941153	Functional microbiomic approaches using lower airway samples identify a subset of lung microbial communities with evidence of active microbial metabolism
AY821980_Uncultured_eukaryote_clone_CV1_A2_16	ERR4171976	134.11	90.73	90.59	SAMEA6852350	Microbial activities within freeze-thaw cycle in high-altitude permafrost revealed by Nanopore-based metagenomics and RNA-seq
MOKOTNOV_Eantiquorum_18S_final_OF2+MedBc	ERR3856785	96.24	94.34	95.06	SAMEA6511917	Metagenomic and metatranscriptomic sequencing of water from the anoxic hypolimnion of a freshwater lake
OP034699_Mylestoma_FRESHO	ERR2109481	132.42	93.15	93.19	SAMEA104232802	Retrieval of a million high-quality, full-length SSU rRNA sequences without primer bias
MOKOT_Dpectinata_K1_DisF1+MedBc	ERR2109476	117.75	94.49	94.75	SAMEA104232806	Retrieval of a million high-quality, full-length SSU rRNA sequences without primer bias

## Sheet: pebblescout-wgs-summary
Table S3. Pebblescout summary of hits.
QueryID	SubjectID	RawScore	%coverage	PBSscore	BioSample	ScientificName
GROSERDU_OdontostomatidD_Odo10_OdoF2+Or5	OBEP01	29.86	22.86	24.98	SAMEA104233387	metagenome
GROSERDU_OdontostomatidD_Odo10_OdoF2+Or5	OBAT01	12.91	10.71	10.8	SAMEA104233387	metagenome
GROSERDU_OdontostomatidD_Odo10_OdoF2+Or5	OBRS01	12.91	10.71	10.8	SAMEA104233387	metagenome
GROSERDU_OdontostomatidD_Odo10_OdoF2+Or5	FLTM01	11.9	10	9.96	SAMEA4058770	metagenome
GROSERDU_OdontostomatidD_Odo10_OdoF2+Or5	FPLS01	11.9	10	9.95	SAMEA4535798	metagenome
GROSERDU_OdontostomatidD_Odo10_OdoF2+Or5	FUFK01	10.06	8.57	8.42	SAMEA51879418	metagenome
GROSERDU_OdontostomatidD_Odo10_OdoF2+Or5	JACCDQ01	9.91	8.57	8.28	SAMN15323442	freshwater metagenome
GROSERDU_OdontostomatidD_Odo10_OdoF2+Or5	JACRUT01	9.91	8.57	8.28	SAMN14599990	wood decay metagenome
GROSERDU_OdontostomatidD_Odo10_OdoF2+Or5	FLTK01	8.96	7.86	7.49	SAMEA4058769	metagenome
GROSERDU_OdontostomatidD_Odo10_OdoF2+Or5	FPLL01	8.91	7.86	7.46	SAMEA4535798	metagenome
GROSERDU_OdontostomatidD_Odo10_OdoF2+Or5	JACCEC01	8.91	7.86	7.46	SAMN15323455	freshwater metagenome
GROSERDU_OdontostomatidD_Odo10_OdoF2+Or5	JACCEE01	8.91	7.86	7.46	SAMN15323457	freshwater metagenome
GROSERDU_OdontostomatidD_Odo10_OdoF2+Or5	PJEL01	8.91	7.86	7.46	SAMN08108733	invertebrate metagenome
GROSERDU_OdontostomatidD_Odo10_OdoF2+Or5	UYNX01	8.91	7.86	7.46	SAMN07414804	wastewater metagenome
GROSERDU_OdontostomatidD_Odo10_OdoF2+Or5	JAAOEH01	8.42	7.14	7.04	SAMN14008812	viral metagenome
GROSERDU_OdontostomatidD_Odo10_OdoF2+Or5	UXHL01	8.42	7.14	7.04	SAMN04348631	marine metagenome
GROSERDU_OdontostomatidD_Odo10_OdoF2+Or5	JACCDV01	8.01	7.14	6.7	SAMN15323448	freshwater metagenome
GROSERDU_OdontostomatidD_Odo10_OdoF2+Or5	JAHZTU01	7.12	6.43	5.95	SAMN18038658	wastewater metagenome
GROSERDU_OdontostomatidD_Odo10_OdoF2+Or5	RRZT01	7.12	6.43	5.95	SAMN10456910	wastewater metagenome
GROSERDU_OdontostomatidD_Odo10_OdoF2+Or5	JAHZTO01	7.06	6.43	5.9	SAMN18038652	wastewater metagenome
GROSERDU_OdontostomatidD_Odo10_OdoF2+Or5	JAAUXV01	7.06	5.71	5.9	SAMN14350114	marine sediment metagenome
GROSERDU_OdontostomatidD_Odo10_OdoF2+Or5	JAHZTM01	6.66	5.71	5.57	SAMN18038650	wastewater metagenome
GROSERDU_OdontostomatidD_Odo10_OdoF2+Or5	CAIGJL01	6.62	5	5.53	SAMEA6504944	Meloidogyne enterolobii
GROSERDU_OdontostomatidD_Odo10_OdoF2+Or5	CAJEWN01	6.62	5	5.53	SAMEA6504944	Meloidogyne enterolobii
GROSERDU_OdontostomatidD_Odo10_OdoF2+Or5	FLTJ01	6.57	5.71	5.49	SAMEA4058768	metagenome
GROSERDU_OdontostomatidD_Odo10_OdoF2+Or5	CAJZHN01	6.38	5	5.34	SAMEA7522840	Sacculina carcini
GROSERDU_OdontostomatidD_Odo10_OdoF2+Or5	APFE03	6.21	5.71	5.19	SAMN02981512	Pinus taeda
GROSERDU_OdontostomatidD_Odo10_OdoF2+Or5	FLTL01	6.13	5.71	5.12	SAMEA4058767	metagenome
GROSERDU_OdontostomatidD_Odo10_OdoF2+Or5	JACKZZ01	6.13	5.71	5.12	SAMN15724774	protist metagenome
GROSERDU_OdontostomatidD_Odo10_OdoF2+Or5	SMFC01	6.11	5.71	5.11	SAMN10132608	soil metagenome
GROSERDU_OdontostomatidD_Odo10_OdoF2+Or5	UOOW01	6.11	5.71	5.11	SAMN03018319	fermentation metagenome
GROSERDU_OdontostomatidD_Odo10_OdoF2+Or5	CAJNOS01	6.1	5.71	5.1	SAMEA8110765	Bubalus bubalis bubalis
GROSERDU_OdontostomatidD_Odo10_OdoF2+Or5	JAEEGH01	6.1	5.71	5.1	SAMN16246544	gut metagenome
GROSERDU_OdontostomatidD_Odo10_OdoF2+Or5	JAEEGK01	6.1	5.71	5.1	SAMN16246547	gut metagenome
GROSERDU_OdontostomatidD_Odo10_OdoF2+Or5	JAEEGL01	6.1	5.71	5.1	SAMN16246548	gut metagenome
GROSERDU_OdontostomatidD_Odo10_OdoF2+Or5	FPLP01	6.08	5.71	5.09	SAMEA4535801	metagenome
GROSERDU_OdontostomatidD_Odo10_OdoF2+Or5	OVQK01	6.08	5.71	5.09	SAMN07839253	wastewater metagenome
GROSERDU_OdontostomatidD_Odo10_OdoF2+Or5	JAAUYH01	6.06	5.71	5.07	SAMN14350203	marine sediment metagenome
GROSERDU_OdontostomatidD_Odo10_OdoF2+Or5	JAHZTF01	6.06	5.71	5.07	SAMN18038643	wastewater metagenome
GROSERDU_OdontostomatidD_Odo10_OdoF2+Or5	JAHZTE01	6.06	5.71	5.07	SAMN18038642	wastewater metagenome
GROSERDU_OdontostomatidD_Odo10_OdoF2+Or5	JAIFIE01	6.06	5.71	5.07	SAMN20056600	pig gut metagenome
GROSERDU_OdontostomatidD_Odo10_OdoF2+Or5	JAKFYV01	6.03	5.71	5.04	SAMN14080271	drinking water metagenome
GROSERDU_OdontostomatidD_Odo10_OdoF2+Or5	CABX01	5.81	4.29	4.86	SAMEA2272370	Blastocystis hominis
GROSERDU_OdontostomatidD_Odo10_OdoF2+Or5	JACMIH01	5.81	4.29	4.86	SAMN15760646	Allodiplogaster sudhausi
GROSERDU_OdontostomatidD_Odo10_OdoF2+Or5	JXMV01	5.81	4.29	4.86	SAMN03277211	Fundulus heteroclitus
GROSERDU_OdontostomatidD_Odo10_OdoF2+Or5	LZQM01	5.55	5	4.64	SAMN04625768	Plectus murrayi
GROSERDU_OdontostomatidD_Odo10_OdoF2+Or5	NIPQ01	5.49	5	4.59	SAMN07166495	Lepidotrigona ventralis hoosana
GROSERDU_OdontostomatidD_Odo10_OdoF2+Or5	UORK01	5.31	5	4.44	SAMN07190884	wastewater metagenome
GROSERDU_OdontostomatidD_Odo10_OdoF2+Or5	JAHZTJ01	5.28	5	4.42	SAMN18038647	wastewater metagenome
GROSERDU_OdontostomatidD_Odo10_OdoF2+Or5	OVPE01	5.28	5	4.42	SAMN07839260	wastewater metagenome
GROSERDU_OdontostomatidD_Odo10_OdoF2+Or5	PVBE01	5.28	5	4.42	SAMN08397723	marine metagenome
GROSERDU_OdontostomatidD_Odo10_OdoF2+Or5	AAGD02	5.26	4.29	4.4	SAMN00627085	Caenorhabditis remanei
GROSERDU_OdontostomatidD_Odo10_OdoF2+Or5	ABLE03	5.26	4.29	4.4	SAMN02953724	Caenorhabditis japonica
GROSERDU_OdontostomatidD_Odo10_OdoF2+Or5	JAAVKF01	5.26	4.29	4.4	SAMN07352407	Brugia pahangi
GROSERDU_OdontostomatidD_Odo10_OdoF2+Or5	JACZZP01	5.26	4.29	4.4	SAMN16326666	Meloidogyne chitwoodi
GROSERDU_OdontostomatidD_Odo10_OdoF2+Or5	LNZE02	5.26	4.29	4.4	SAMN03078449	Caenorhabditis elegans
GROSERDU_OdontostomatidD_Odo10_OdoF2+Or5	LWKT02	5.26	4.29	4.4	SAMN04349754	Caenorhabditis nigoni
GROSERDU_OdontostomatidD_Odo10_OdoF2+Or5	UZAD01	5.26	4.29	4.4	SAMEA1034757	Brugia pahangi
GROSERDU_OdontostomatidD_Odo10_OdoF2+Or5	JACCDR01	5.26	5	4.4	SAMN15323443	freshwater metagenome
GROSERDU_OdontostomatidD_Odo10_OdoF2+Or5	SJXP01	5.26	5	4.4	SAMN08714481	Damaliscus lunatus
GROSERDU_OdontostomatidD_Odo10_OdoF2+Or5	JAAUYG01	5.23	5	4.37	SAMN14350201	marine sediment metagenome
GROSERDU_OdontostomatidD_Odo10_OdoF2+Or5	UOQH01	5.23	5	4.37	SAMN07190887	wastewater metagenome
GROSERDU_OdontostomatidD_Odo10_OdoF2+Or5	FLTN01	5.19	5	4.34	SAMEA4058766	metagenome
GROSERDU_OdontostomatidD_Odo10_OdoF2+Or5	JAAVJM01	5.19	5	4.34	SAMN14463877	marine metagenome
GROSERDU_OdontostomatidD_Odo10_OdoF2+Or5	VFQO01	5.15	5	4.3	SAMN10412371	mine tailings metagenome
GROSERDU_OdontostomatidD_Odo10_OdoF2+Or5	JAAEFE01	5.14	5	4.3	SAMN13615772	Asparagopsis taxiformis
GROSERDU_OdontostomatidD_Odo10_OdoF2+Or5	JACCDO01	5.14	5	4.3	SAMN15323440	freshwater metagenome
GROSERDU_OdontostomatidD_Odo10_OdoF2+Or5	JAEEGI01	5.14	5	4.3	SAMN16246545	gut metagenome
GROSERDU_OdontostomatidD_Odo10_OdoF2+Or5	JAEEGJ01	5.14	5	4.3	SAMN16246546	gut metagenome
GROSERDU_OdontostomatidD_Odo10_OdoF2+Or5	JAHZTN01	5.14	5	4.3	SAMN18038651	wastewater metagenome
GROSERDU_OdontostomatidD_Odo10_OdoF2+Or5	JAIFIG01	5.14	5	4.3	SAMN20056602	pig gut metagenome
GROSERDU_OdontostomatidD_Odo10_OdoF2+Or5	JAIFIK01	5.14	5	4.3	SAMN20056606	pig gut metagenome
GROSERDU_OdontostomatidD_Odo10_OdoF2+Or5	MEHZ01	5.14	5	4.3	SAMN05514161	marine metagenome
GROSERDU_OdontostomatidD_Odo10_OdoF2+Or5	UZAP01	5.14	5	4.3	SAMN06266248	marine metagenome
GROSERDU_OdontostomatidD_Odo10_OdoF2+Or5	VFQM01	5.14	5	4.3	SAMN10412369	mine tailings metagenome
GROSERDU_OdontostomatidD_Odo10_OdoF2+Or5	CAJIMM01	5.14	4.29	4.3	SAMEA7521636	Bufo bufo
GROSERDU_OdontostomatidD_Odo10_OdoF2+Or5	CAJVDF01	5.14	4.29	4.3	SAMEA8673274	Cygnus atratus
GROSERDU_OdontostomatidD_Odo10_OdoF2+Or5	RCIC01	5.14	4.29	4.3	SAMN10147054	Ceratosolen fusciceps
GROSERDU_OdontostomatidD_Odo10_OdoF2+Or5	OVPX01	5.13	5	4.29	SAMN07839250	wastewater metagenome
GROSERDU_OdontostomatidD_Odo10_OdoF2+Or5	LMTP01	5.13	5	4.29	SAMN03354659	Pinus lambertiana
GROSERDU_OdontostomatidD_Odo10_OdoF2+Or5	JAEEGF01	5.13	5	4.29	SAMN16246542	gut metagenome
GROSERDU_OdontostomatidD_Odo10_OdoF2+Or5	JAHZTH01	5.13	5	4.29	SAMN18038645	wastewater metagenome
GROSERDU_OdontostomatidD_Odo10_OdoF2+Or5	CAAACM01	5.12	5	4.28	SAMN06957055	bioreactor metagenome
GROSERDU_OdontostomatidD_Odo10_OdoF2+Or5	CAAAGL01	5.12	5	4.28	SAMN05720170	activated sludge metagenome
GROSERDU_OdontostomatidD_Odo10_OdoF2+Or5	JAAUYA01	5.12	5	4.28	SAMN14350120	marine sediment metagenome
GROSERDU_OdontostomatidD_Odo10_OdoF2+Or5	JAHZTP01	5.12	5	4.28	SAMN18038653	wastewater metagenome
GROSERDU_OdontostomatidD_Odo10_OdoF2+Or5	JAHZTQ01	5.12	5	4.28	SAMN18038654	wastewater metagenome
GROSERDU_OdontostomatidD_Odo10_OdoF2+Or5	JAHZTS01	5.12	5	4.28	SAMN18038656	wastewater metagenome
GROSERDU_OdontostomatidD_Odo10_OdoF2+Or5	JAHZTT01	5.12	5	4.28	SAMN18038657	wastewater metagenome
GROSERDU_OdontostomatidD_Odo10_OdoF2+Or5	JAITZL01	5.12	5	4.28	SAMN14845652	soil metagenome
GROSERDU_OdontostomatidD_Odo10_OdoF2+Or5	JAKFYW01	5.12	5	4.28	SAMN14080272	drinking water metagenome
GROSERDU_OdontostomatidD_Odo10_OdoF2+Or5	ORXL01	5.12	5	4.28	SAMN06266145	marine metagenome
GROSERDU_OdontostomatidD_Odo10_OdoF2+Or5	RRZU01	5.12	5	4.28	SAMN10456909	wastewater metagenome
GROSERDU_OdontostomatidD_Odo10_OdoF2+Or5	SPJI01	5.12	5	4.28	SAMN10925871	cold seep metagenome
GROSERDU_OdontostomatidD_Odo10_OdoF2+Or5	UYNU01	5.12	5	4.28	SAMN07414802	wastewater metagenome
GROSERDU_OdontostomatidD_Odo10_OdoF2+Or5	VFSW01	5.12	5	4.28	SAMN11554181	mine drainage metagenome
GROSERDU_OdontostomatidD_Odo10_OdoF2+Or5	JAAUYI01	5.11	4.29	4.27	SAMN14350216	marine sediment metagenome
GROSERDU_OdontostomatidD_Odo10_OdoF2+Or5	JAAIGE01	5.07	5	4.24	SAMN13974128	phyllosphere metagenome
GROSERDU_OdontostomatidD_Odo10_OdoF2+Or5	AZAD01	4.82	3.57	4.03	SAMN02206445	Notothenia coriiceps
GROSERDU_OdontostomatidD_Odo10_OdoF2+Or5	WNNJ01	4.82	3.57	4.03	SAMN13259080	Pomphorhynchus laevis
MOKOTNOV_Eantiquorum_18S_final_OF2+MedBc	OBEP01	42.07	32.17	35.8	SAMEA104233387	metagenome
MOKOTNOV_Eantiquorum_18S_final_OF2+MedBc	OBRS01	22.13	18.18	18.83	SAMEA104233387	metagenome
MOKOTNOV_Eantiquorum_18S_final_OF2+MedBc	FUFK01	21.19	17.48	18.03	SAMEA51879418	metagenome
MOKOTNOV_Eantiquorum_18S_final_OF2+MedBc	OBAT01	19.28	16.08	16.4	SAMEA104233387	metagenome
MOKOTNOV_Eantiquorum_18S_final_OF2+MedBc	FPLS01	18.22	15.38	15.51	SAMEA4535798	metagenome
MOKOTNOV_Eantiquorum_18S_final_OF2+MedBc	UXHL01	15.79	13.29	13.43	SAMN04348631	marine metagenome
MOKOTNOV_Eantiquorum_18S_final_OF2+MedBc	FLTM01	15.34	13.29	13.05	SAMEA4058770	metagenome
MOKOTNOV_Eantiquorum_18S_final_OF2+MedBc	JACCEE01	15.28	13.29	13	SAMN15323457	freshwater metagenome
MOKOTNOV_Eantiquorum_18S_final_OF2+MedBc	FPLL01	15.27	13.29	12.99	SAMEA4535798	metagenome
MOKOTNOV_Eantiquorum_18S_final_OF2+MedBc	JAHZTN01	15.25	13.29	12.98	SAMN18038651	wastewater metagenome
MOKOTNOV_Eantiquorum_18S_final_OF2+MedBc	JAHZTO01	15.25	13.29	12.98	SAMN18038652	wastewater metagenome
MOKOTNOV_Eantiquorum_18S_final_OF2+MedBc	JACCDV01	14.37	12.59	12.22	SAMN15323448	freshwater metagenome
MOKOTNOV_Eantiquorum_18S_final_OF2+MedBc	JACCEC01	14.35	12.59	12.21	SAMN15323455	freshwater metagenome
MOKOTNOV_Eantiquorum_18S_final_OF2+MedBc	PJEL01	14.24	12.59	12.12	SAMN08108733	invertebrate metagenome
MOKOTNOV_Eantiquorum_18S_final_OF2+MedBc	FLTN01	13.87	11.89	11.8	SAMEA4058766	metagenome
MOKOTNOV_Eantiquorum_18S_final_OF2+MedBc	UOYI01	13.67	11.89	11.63	SAMN06267196	marine metagenome
MOKOTNOV_Eantiquorum_18S_final_OF2+MedBc	JAHZTR01	13.52	11.89	11.5	SAMN18038655	wastewater metagenome
MOKOTNOV_Eantiquorum_18S_final_OF2+MedBc	FPLP01	13.51	11.89	11.5	SAMEA4535801	metagenome
MOKOTNOV_Eantiquorum_18S_final_OF2+MedBc	JACCDQ01	13.33	11.89	11.34	SAMN15323442	freshwater metagenome
MOKOTNOV_Eantiquorum_18S_final_OF2+MedBc	UYNX01	13.33	11.89	11.34	SAMN07414804	wastewater metagenome
MOKOTNOV_Eantiquorum_18S_final_OF2+MedBc	FLTK01	12.4	11.19	10.55	SAMEA4058769	metagenome
MOKOTNOV_Eantiquorum_18S_final_OF2+MedBc	JAHZTJ01	12.33	11.19	10.49	SAMN18038647	wastewater metagenome
MOKOTNOV_Eantiquorum_18S_final_OF2+MedBc	JFJP02	11.47	10.49	9.76	SAMN02602958	microbial mat metagenome
MOKOTNOV_Eantiquorum_18S_final_OF2+MedBc	JACCDY01	11.38	10.49	9.69	SAMN15323451	freshwater metagenome
MOKOTNOV_Eantiquorum_18S_final_OF2+MedBc	FLTL01	11.37	9.79	9.67	SAMEA4058767	metagenome
MOKOTNOV_Eantiquorum_18S_final_OF2+MedBc	JACCDT01	10.9	9.79	9.28	SAMN15323446	freshwater metagenome
MOKOTNOV_Eantiquorum_18S_final_OF2+MedBc	UYOA01	10.75	9.79	9.15	SAMN07414803	wastewater metagenome
MOKOTNOV_Eantiquorum_18S_final_OF2+MedBc	FLTJ01	10.69	9.09	9.1	SAMEA4058768	metagenome
MOKOTNOV_Eantiquorum_18S_final_OF2+MedBc	FUWD01	10.66	9.09	9.07	SAMEA79048168	metagenome
MOKOTNOV_Eantiquorum_18S_final_OF2+MedBc	JAAOEH01	10.61	9.09	9.03	SAMN14008812	viral metagenome
MOKOTNOV_Eantiquorum_18S_final_OF2+MedBc	JACCDU01	10.43	9.79	8.88	SAMN15323447	freshwater metagenome
MOKOTNOV_Eantiquorum_18S_final_OF2+MedBc	JACSEG01	10.39	9.09	8.84	SAMN15705060	viral metagenome
MOKOTNOV_Eantiquorum_18S_final_OF2+MedBc	JAHZTE01	10.39	9.79	8.84	SAMN18038642	wastewater metagenome
MOKOTNOV_Eantiquorum_18S_final_OF2+MedBc	PVBE01	10.2	9.09	8.68	SAMN08397723	marine metagenome
MOKOTNOV_Eantiquorum_18S_final_OF2+MedBc	JACCDO01	9.93	9.09	8.45	SAMN15323440	freshwater metagenome
MOKOTNOV_Eantiquorum_18S_final_OF2+MedBc	AACY02	9.8	9.09	8.34	SAMN02954345	marine metagenome
MOKOTNOV_Eantiquorum_18S_final_OF2+MedBc	OVOS01	9.69	8.39	8.25	SAMN07839264	wastewater metagenome
MOKOTNOV_Eantiquorum_18S_final_OF2+MedBc	OOFO01	9.65	8.39	8.21	SAMEA98158918	marine metagenome
MOKOTNOV_Eantiquorum_18S_final_OF2+MedBc	JACCDI01	9.52	9.09	8.1	SAMN15323434	freshwater metagenome
MOKOTNOV_Eantiquorum_18S_final_OF2+MedBc	JACRUT01	9.41	9.09	8.01	SAMN14599990	wood decay metagenome
MOKOTNOV_Eantiquorum_18S_final_OF2+MedBc	UOYK01	9.31	8.39	7.92	SAMN06267167	marine metagenome
MOKOTNOV_Eantiquorum_18S_final_OF2+MedBc	MEHZ01	9.29	8.39	7.9	SAMN05514161	marine metagenome
MOKOTNOV_Eantiquorum_18S_final_OF2+MedBc	WXVY01	9.22	8.39	7.84	SAMN10622321	Ceratopteris richardii
MOKOTNOV_Eantiquorum_18S_final_OF2+MedBc	FLMP01	9.2	8.39	7.83	SAMEA4017660	seawater metagenome
MOKOTNOV_Eantiquorum_18S_final_OF2+MedBc	UXHN01	9.18	7.69	7.81	SAMN04348632	marine metagenome
MOKOTNOV_Eantiquorum_18S_final_OF2+MedBc	RCNA01	9.1	8.39	7.75	SAMN09708233	marine sediment metagenome
MOKOTNOV_Eantiquorum_18S_final_OF2+MedBc	JACCEA01	8.94	8.39	7.61	SAMN15323453	freshwater metagenome
MOKOTNOV_Eantiquorum_18S_final_OF2+MedBc	JACCDX01	8.9	8.39	7.57	SAMN15323450	freshwater metagenome
MOKOTNOV_Eantiquorum_18S_final_OF2+MedBc	OFLI01	8.84	7.69	7.53	SAMEA4005038	seawater metagenome
MOKOTNOV_Eantiquorum_18S_final_OF2+MedBc	JAAVJM01	8.8	7.69	7.48	SAMN14463877	marine metagenome
MOKOTNOV_Eantiquorum_18S_final_OF2+MedBc	UYMI01	8.78	7.69	7.47	SAMN06266243	marine metagenome
MOKOTNOV_Eantiquorum_18S_final_OF2+MedBc	JACCDR01	8.78	8.39	7.47	SAMN15323443	freshwater metagenome
MOKOTNOV_Eantiquorum_18S_final_OF2+MedBc	ORER01	8.75	7.69	7.45	SAMN06267177	marine metagenome
MOKOTNOV_Eantiquorum_18S_final_OF2+MedBc	OWNU01	8.75	7.69	7.45	SAMN06267174	marine metagenome
MOKOTNOV_Eantiquorum_18S_final_OF2+MedBc	OWOM01	8.75	7.69	7.45	SAMN06264512	marine metagenome
MOKOTNOV_Eantiquorum_18S_final_OF2+MedBc	VFQM01	8.74	7.69	7.44	SAMN10412369	mine tailings metagenome
MOKOTNOV_Eantiquorum_18S_final_OF2+MedBc	JAHQYO01	8.73	7.69	7.43	SAMN19101961	aquatic metagenome
MOKOTNOV_Eantiquorum_18S_final_OF2+MedBc	FPLK01	8.7	7.69	7.4	SAMEA4535797	metagenome
MOKOTNOV_Eantiquorum_18S_final_OF2+MedBc	UZAP01	8.53	8.39	7.26	SAMN06266248	marine metagenome
MOKOTNOV_Eantiquorum_18S_final_OF2+MedBc	OVQK01	8.45	7.69	7.19	SAMN07839253	wastewater metagenome
MOKOTNOV_Eantiquorum_18S_final_OF2+MedBc	JAJFZO01	8.44	8.39	7.18	SAMN21593665	Moringa oleifera
MOKOTNOV_Eantiquorum_18S_final_OF2+MedBc	VFQT01	8.33	7.69	7.09	SAMN10412376	mine tailings metagenome
MOKOTNOV_Eantiquorum_18S_final_OF2+MedBc	OVPE01	8.31	6.99	7.07	SAMN07839260	wastewater metagenome
MOKOTNOV_Eantiquorum_18S_final_OF2+MedBc	OFKY01	8.26	7.69	7.02	SAMEA104347418	marine metagenome
MOKOTNOV_Eantiquorum_18S_final_OF2+MedBc	OOGG01	8.21	6.99	6.99	SAMEA98140168	marine metagenome
MOKOTNOV_Eantiquorum_18S_final_OF2+MedBc	JACCDP01	8.04	7.69	6.84	SAMN15323441	freshwater metagenome
MOKOTNOV_Eantiquorum_18S_final_OF2+MedBc	JACCDS01	7.98	7.69	6.79	SAMN15323445	freshwater metagenome
MOKOTNOV_Eantiquorum_18S_final_OF2+MedBc	JACCED01	7.92	7.69	6.74	SAMN15323456	freshwater metagenome
MOKOTNOV_Eantiquorum_18S_final_OF2+MedBc	JACCDJ01	7.81	6.99	6.65	SAMN15323435	freshwater metagenome
MOKOTNOV_Eantiquorum_18S_final_OF2+MedBc	UPXE01	7.79	6.99	6.63	SAMN06265205	marine metagenome
MOKOTNOV_Eantiquorum_18S_final_OF2+MedBc	JAAEFE01	7.79	7.69	6.62	SAMN13615772	Asparagopsis taxiformis
MOKOTNOV_Eantiquorum_18S_final_OF2+MedBc	WBZP01	7.76	7.69	6.6	SAMN12412401	activated sludge metagenome
MOKOTNOV_Eantiquorum_18S_final_OF2+MedBc	OREV01	7.75	6.99	6.59	SAMN06267181	marine metagenome
MOKOTNOV_Eantiquorum_18S_final_OF2+MedBc	UOYH01	7.75	6.99	6.59	SAMN06267185	marine metagenome
MOKOTNOV_Eantiquorum_18S_final_OF2+MedBc	MLFT02	7.74	7.69	6.59	SAMN04417068	Capsicum baccatum
MOKOTNOV_Eantiquorum_18S_final_OF2+MedBc	JAEEGH01	7.73	7.69	6.58	SAMN16246544	gut metagenome
MOKOTNOV_Eantiquorum_18S_final_OF2+MedBc	JAEEGI01	7.73	7.69	6.58	SAMN16246545	gut metagenome
MOKOTNOV_Eantiquorum_18S_final_OF2+MedBc	JAEEGJ01	7.73	7.69	6.58	SAMN16246546	gut metagenome
MOKOTNOV_Eantiquorum_18S_final_OF2+MedBc	JAEEGK01	7.73	7.69	6.58	SAMN16246547	gut metagenome
MOKOTNOV_Eantiquorum_18S_final_OF2+MedBc	JAEEGL01	7.73	7.69	6.58	SAMN16246548	gut metagenome
MOKOTNOV_Eantiquorum_18S_final_OF2+MedBc	RCNC01	7.72	6.99	6.57	SAMN09708231	marine sediment metagenome
MOKOTNOV_Eantiquorum_18S_final_OF2+MedBc	UPXH01	7.71	6.99	6.56	SAMN06267186	marine metagenome
MOKOTNOV_Eantiquorum_18S_final_OF2+MedBc	RCNB01	7.67	6.99	6.53	SAMN09708232	marine sediment metagenome
MOKOTNOV_Eantiquorum_18S_final_OF2+MedBc	JAHSVC01	7.67	7.69	6.52	SAMN19591864	Areca catechu
MOKOTNOV_Eantiquorum_18S_final_OF2+MedBc	OREI01	7.65	6.29	6.51	SAMN06264493	marine metagenome
MOKOTNOV_Eantiquorum_18S_final_OF2+MedBc	UYPR01	7.65	6.29	6.51	SAMN05421998	marine metagenome
MOKOTNOV_Eantiquorum_18S_final_OF2+MedBc	APFE03	7.64	7.69	6.5	SAMN02981512	Pinus taeda
MOKOTNOV_Eantiquorum_18S_final_OF2+MedBc	OVPX01	7.46	6.99	6.35	SAMN07839250	wastewater metagenome
MOKOTNOV_Eantiquorum_18S_final_OF2+MedBc	UYMR01	7.41	6.29	6.31	SAMN06343838	marine metagenome
MOKOTNOV_Eantiquorum_18S_final_OF2+MedBc	ORFA01	7.37	6.99	6.27	SAMN06266239	marine metagenome
MOKOTNOV_Eantiquorum_18S_final_OF2+MedBc	OVSD01	7.32	6.99	6.23	SAMN07839324	wastewater metagenome
MOKOTNOV_Eantiquorum_18S_final_OF2+MedBc	ORWZ01	7.26	6.29	6.18	SAMN06267178	marine metagenome
MOKOTNOV_Eantiquorum_18S_final_OF2+MedBc	UZHH01	7.26	6.29	6.18	SAMN06267286	marine metagenome
MOKOTNOV_Eantiquorum_18S_final_OF2+MedBc	JACCDG01	7.05	6.99	6	SAMN15323444	freshwater metagenome
MOKOTNOV_Eantiquorum_18S_final_OF2+MedBc	JACCDW01	7.01	6.99	5.97	SAMN15323449	freshwater metagenome
MOKOTNOV_Eantiquorum_18S_final_OF2+MedBc	ORBV01	6.99	6.99	5.95	SAMN06269048	microbial mat metagenome
MOKOTNOV_Eantiquorum_18S_final_OF2+MedBc	VFQS01	6.99	6.99	5.95	SAMN10412375	mine tailings metagenome
MOKOTNOV_Eantiquorum_18S_final_OF2+MedBc	LXGH01	6.96	6.99	5.93	SAMN04849255	Eleusine coracana subsp. coracana
MOKOTNOV_Eantiquorum_18S_final_OF2+MedBc	LPNX01	6.94	6.99	5.9	SAMN03333061	Pseudotsuga menziesii
MOKOTNOV_Eantiquorum_18S_final_OF2+MedBc	RCND01	6.91	6.29	5.88	SAMN09708230	marine sediment metagenome
LAUFENJ_Epalxella_exigua_1_OF2+MedBc	OBEP01	41.24	30.2	32.09	SAMEA104233387	metagenome
LAUFENJ_Epalxella_exigua_1_OF2+MedBc	OBRS01	23.28	18.12	18.11	SAMEA104233387	metagenome
LAUFENJ_Epalxella_exigua_1_OF2+MedBc	OBAT01	20.35	16.11	15.83	SAMEA104233387	metagenome
LAUFENJ_Epalxella_exigua_1_OF2+MedBc	FUFK01	19.18	15.44	14.92	SAMEA51879418	metagenome
LAUFENJ_Epalxella_exigua_1_OF2+MedBc	FPLP01	17.48	14.09	13.6	SAMEA4535801	metagenome
LAUFENJ_Epalxella_exigua_1_OF2+MedBc	FPLS01	17.41	14.09	13.55	SAMEA4535798	metagenome
LAUFENJ_Epalxella_exigua_1_OF2+MedBc	FPLL01	16.37	13.42	12.73	SAMEA4535798	metagenome
LAUFENJ_Epalxella_exigua_1_OF2+MedBc	JACCEC01	14.49	12.08	11.27	SAMN15323455	freshwater metagenome
LAUFENJ_Epalxella_exigua_1_OF2+MedBc	UYNX01	14.48	12.08	11.26	SAMN07414804	wastewater metagenome
LAUFENJ_Epalxella_exigua_1_OF2+MedBc	JACCEE01	13.76	11.41	10.7	SAMN15323457	freshwater metagenome
LAUFENJ_Epalxella_exigua_1_OF2+MedBc	JAHZTJ01	13.51	11.41	10.51	SAMN18038647	wastewater metagenome
LAUFENJ_Epalxella_exigua_1_OF2+MedBc	JAHZTE01	12.78	10.74	9.94	SAMN18038642	wastewater metagenome
LAUFENJ_Epalxella_exigua_1_OF2+MedBc	JAHZTO01	12.76	10.74	9.93	SAMN18038652	wastewater metagenome
LAUFENJ_Epalxella_exigua_1_OF2+MedBc	VFQM01	12.61	10.07	9.82	SAMN10412369	mine tailings metagenome
LAUFENJ_Epalxella_exigua_1_OF2+MedBc	JACRUT01	12.37	10.74	9.63	SAMN14599990	wood decay metagenome
LAUFENJ_Epalxella_exigua_1_OF2+MedBc	JACCDV01	11.82	10.07	9.2	SAMN15323448	freshwater metagenome
LAUFENJ_Epalxella_exigua_1_OF2+MedBc	UYOA01	11.8	10.07	9.18	SAMN07414803	wastewater metagenome
LAUFENJ_Epalxella_exigua_1_OF2+MedBc	JACCDQ01	11.75	10.07	9.14	SAMN15323442	freshwater metagenome
LAUFENJ_Epalxella_exigua_1_OF2+MedBc	UZAP01	11.73	10.07	9.12	SAMN06266248	marine metagenome
LAUFENJ_Epalxella_exigua_1_OF2+MedBc	JAHZTR01	11.69	10.07	9.1	SAMN18038655	wastewater metagenome
LAUFENJ_Epalxella_exigua_1_OF2+MedBc	FLTM01	11.56	10.07	8.99	SAMEA4058770	metagenome
LAUFENJ_Epalxella_exigua_1_OF2+MedBc	JACCDP01	11.47	10.07	8.93	SAMN15323441	freshwater metagenome
LAUFENJ_Epalxella_exigua_1_OF2+MedBc	JAHZTN01	10.82	9.4	8.42	SAMN18038651	wastewater metagenome
LAUFENJ_Epalxella_exigua_1_OF2+MedBc	PJEL01	10.79	9.4	8.39	SAMN08108733	invertebrate metagenome
LAUFENJ_Epalxella_exigua_1_OF2+MedBc	RCNA01	10.59	9.4	8.24	SAMN09708233	marine sediment metagenome
LAUFENJ_Epalxella_exigua_1_OF2+MedBc	JACCDX01	10.59	9.4	8.24	SAMN15323450	freshwater metagenome
LAUFENJ_Epalxella_exigua_1_OF2+MedBc	FPLK01	10.06	8.05	7.83	SAMEA4535797	metagenome
LAUFENJ_Epalxella_exigua_1_OF2+MedBc	UXHL01	10	8.72	7.78	SAMN04348631	marine metagenome
LAUFENJ_Epalxella_exigua_1_OF2+MedBc	FLTJ01	9.82	8.05	7.64	SAMEA4058768	metagenome
LAUFENJ_Epalxella_exigua_1_OF2+MedBc	MEHZ01	9.69	8.05	7.54	SAMN05514161	marine metagenome
LAUFENJ_Epalxella_exigua_1_OF2+MedBc	JFJP02	9.66	8.72	7.52	SAMN02602958	microbial mat metagenome
LAUFENJ_Epalxella_exigua_1_OF2+MedBc	FLTK01	9.61	8.72	7.48	SAMEA4058769	metagenome
LAUFENJ_Epalxella_exigua_1_OF2+MedBc	FLTN01	9.59	8.72	7.46	SAMEA4058766	metagenome
LAUFENJ_Epalxella_exigua_1_OF2+MedBc	JACCDY01	9.59	8.72	7.46	SAMN15323451	freshwater metagenome
LAUFENJ_Epalxella_exigua_1_OF2+MedBc	PVBE01	9.39	8.05	7.3	SAMN08397723	marine metagenome
LAUFENJ_Epalxella_exigua_1_OF2+MedBc	UOYI01	9.29	8.05	7.23	SAMN06267196	marine metagenome
LAUFENJ_Epalxella_exigua_1_OF2+MedBc	MLFT02	9.19	8.05	7.15	SAMN04417068	Capsicum baccatum
LAUFENJ_Epalxella_exigua_1_OF2+MedBc	OVOS01	9.1	7.38	7.08	SAMN07839264	wastewater metagenome
LAUFENJ_Epalxella_exigua_1_OF2+MedBc	JAAOEH01	9.04	7.38	7.04	SAMN14008812	viral metagenome
LAUFENJ_Epalxella_exigua_1_OF2+MedBc	FLTL01	9.03	8.05	7.02	SAMEA4058767	metagenome
LAUFENJ_Epalxella_exigua_1_OF2+MedBc	JACCDR01	8.91	8.05	6.94	SAMN15323443	freshwater metagenome
LAUFENJ_Epalxella_exigua_1_OF2+MedBc	JACCDG01	8.91	8.05	6.93	SAMN15323444	freshwater metagenome
LAUFENJ_Epalxella_exigua_1_OF2+MedBc	JAJFZO01	8.89	8.05	6.92	SAMN21593665	Moringa oleifera
LAUFENJ_Epalxella_exigua_1_OF2+MedBc	JAEEGH01	8.85	8.05	6.89	SAMN16246544	gut metagenome
LAUFENJ_Epalxella_exigua_1_OF2+MedBc	JAEEGI01	8.85	8.05	6.89	SAMN16246545	gut metagenome
LAUFENJ_Epalxella_exigua_1_OF2+MedBc	JAEEGJ01	8.85	8.05	6.89	SAMN16246546	gut metagenome
LAUFENJ_Epalxella_exigua_1_OF2+MedBc	JAEEGK01	8.85	8.05	6.89	SAMN16246547	gut metagenome
LAUFENJ_Epalxella_exigua_1_OF2+MedBc	JAEEGL01	8.85	8.05	6.89	SAMN16246548	gut metagenome
LAUFENJ_Epalxella_exigua_1_OF2+MedBc	JAAUXU01	8.77	7.38	6.82	SAMN14350113	marine sediment metagenome
LAUFENJ_Epalxella_exigua_1_OF2+MedBc	RCNC01	8.65	7.38	6.73	SAMN09708231	marine sediment metagenome
LAUFENJ_Epalxella_exigua_1_OF2+MedBc	JACCEA01	8.61	8.05	6.7	SAMN15323453	freshwater metagenome
LAUFENJ_Epalxella_exigua_1_OF2+MedBc	UOQH01	8.54	7.38	6.64	SAMN07190887	wastewater metagenome
LAUFENJ_Epalxella_exigua_1_OF2+MedBc	JAAUYL01	8.44	7.38	6.57	SAMN14350225	marine sediment metagenome
LAUFENJ_Epalxella_exigua_1_OF2+MedBc	JACCEB01	8.42	7.38	6.55	SAMN15323454	freshwater metagenome
LAUFENJ_Epalxella_exigua_1_OF2+MedBc	JAAEFE01	8.23	7.38	6.41	SAMN13615772	Asparagopsis taxiformis
LAUFENJ_Epalxella_exigua_1_OF2+MedBc	AACY02	8.21	7.38	6.39	SAMN02954345	marine metagenome
LAUFENJ_Epalxella_exigua_1_OF2+MedBc	JACCDO01	8.02	7.38	6.24	SAMN15323440	freshwater metagenome
LAUFENJ_Epalxella_exigua_1_OF2+MedBc	JACCDT01	8	7.38	6.23	SAMN15323446	freshwater metagenome
LAUFENJ_Epalxella_exigua_1_OF2+MedBc	JAAIGG01	7.95	7.38	6.18	SAMN13974130	phyllosphere metagenome
LAUFENJ_Epalxella_exigua_1_OF2+MedBc	UOQZ01	7.92	6.71	6.17	SAMN07190884	wastewater metagenome
LAUFENJ_Epalxella_exigua_1_OF2+MedBc	APFE03	7.92	7.38	6.16	SAMN02981512	Pinus taeda
LAUFENJ_Epalxella_exigua_1_OF2+MedBc	JACCDS01	7.92	7.38	6.16	SAMN15323445	freshwater metagenome
LAUFENJ_Epalxella_exigua_1_OF2+MedBc	JACCDW01	7.92	7.38	6.16	SAMN15323449	freshwater metagenome
LAUFENJ_Epalxella_exigua_1_OF2+MedBc	JACCED01	7.92	7.38	6.16	SAMN15323456	freshwater metagenome
LAUFENJ_Epalxella_exigua_1_OF2+MedBc	ORBV01	7.92	7.38	6.16	SAMN06269048	microbial mat metagenome
LAUFENJ_Epalxella_exigua_1_OF2+MedBc	VFQS01	7.92	7.38	6.16	SAMN10412375	mine tailings metagenome
LAUFENJ_Epalxella_exigua_1_OF2+MedBc	JAAUXV01	7.9	7.38	6.14	SAMN14350114	marine sediment metagenome
LAUFENJ_Epalxella_exigua_1_OF2+MedBc	JAEEGF01	7.88	7.38	6.13	SAMN16246542	gut metagenome
LAUFENJ_Epalxella_exigua_1_OF2+MedBc	OVSD01	7.75	6.71	6.03	SAMN07839324	wastewater metagenome
LAUFENJ_Epalxella_exigua_1_OF2+MedBc	VFQT01	7.74	6.71	6.02	SAMN10412376	mine tailings metagenome
LAUFENJ_Epalxella_exigua_1_OF2+MedBc	OQVM01	7.74	6.71	6.02	SAMN06265151	marine metagenome
LAUFENJ_Epalxella_exigua_1_OF2+MedBc	UOYH01	7.67	6.71	5.97	SAMN06267185	marine metagenome
LAUFENJ_Epalxella_exigua_1_OF2+MedBc	JAAIGE01	7.65	7.38	5.95	SAMN13974128	phyllosphere metagenome
LAUFENJ_Epalxella_exigua_1_OF2+MedBc	UPXH01	7.63	6.71	5.94	SAMN06267186	marine metagenome
LAUFENJ_Epalxella_exigua_1_OF2+MedBc	UOQL01	7.63	6.71	5.93	SAMN07190887	wastewater metagenome
LAUFENJ_Epalxella_exigua_1_OF2+MedBc	JAEEGG01	7.59	6.71	5.9	SAMN16246543	gut metagenome
LAUFENJ_Epalxella_exigua_1_OF2+MedBc	NBJL03	7.59	6.71	5.9	SAMN06645420	Entodinium caudatum
LAUFENJ_Epalxella_exigua_1_OF2+MedBc	PVIN01	7.59	6.71	5.9	SAMN07678109	Rangifer tarandus
LAUFENJ_Epalxella_exigua_1_OF2+MedBc	REGX01	7.59	6.71	5.9	SAMN08335021	bovine gut metagenome
LAUFENJ_Epalxella_exigua_1_OF2+MedBc	VKOL01	7.59	6.71	5.9	SAMN10436610	gut metagenome
LAUFENJ_Epalxella_exigua_1_OF2+MedBc	VKOM01	7.59	6.71	5.9	SAMN10436611	gut metagenome
LAUFENJ_Epalxella_exigua_1_OF2+MedBc	CACRSF01	7.5	6.71	5.83	SAMEA6062055	Triticum aestivum
LAUFENJ_Epalxella_exigua_1_OF2+MedBc	OFKY01	7.48	6.71	5.82	SAMEA104347418	marine metagenome
LAUFENJ_Epalxella_exigua_1_OF2+MedBc	FUWD01	7.48	6.71	5.82	SAMEA79048168	metagenome
LAUFENJ_Epalxella_exigua_1_OF2+MedBc	WBZQ01	7.46	6.71	5.8	SAMN12412402	activated sludge metagenome
LAUFENJ_Epalxella_exigua_1_OF2+MedBc	CAJNOS01	7.45	6.71	5.8	SAMEA8110765	Bubalus bubalis bubalis
LAUFENJ_Epalxella_exigua_1_OF2+MedBc	JAAUYK01	7.44	6.71	5.79	SAMN14350223	marine sediment metagenome
LAUFENJ_Epalxella_exigua_1_OF2+MedBc	JACCDZ01	7.44	6.71	5.79	SAMN15323452	freshwater metagenome
LAUFENJ_Epalxella_exigua_1_OF2+MedBc	JACSEG01	7.41	6.71	5.77	SAMN15705060	viral metagenome
LAUFENJ_Epalxella_exigua_1_OF2+MedBc	CAJHCC01	7.4	6.71	5.76	SAMEA7376171	Hordeum vulgare subsp. vulgare
LAUFENJ_Epalxella_exigua_1_OF2+MedBc	JAKFYS01	7.37	6.71	5.73	SAMN14080268	drinking water metagenome
LAUFENJ_Epalxella_exigua_1_OF2+MedBc	ORXV01	7.35	6.71	5.72	SAMN06266114	marine metagenome
LAUFENJ_Epalxella_exigua_1_OF2+MedBc	PEHZ01	7.32	6.71	5.7	SAMN07695258	insect metagenome
LAUFENJ_Epalxella_exigua_1_OF2+MedBc	OVPE01	7.31	6.04	5.69	SAMN07839260	wastewater metagenome
LAUFENJ_Epalxella_exigua_1_OF2+MedBc	ORJL01	7.26	6.04	5.65	SAMEA104232317	groundwater metagenome
LAUFENJ_Epalxella_exigua_1_OF2+MedBc	UYMW01	7.23	6.04	5.62	SAMN06267310	marine metagenome
LAUFENJ_Epalxella_exigua_1_OF2+MedBc	OFKO01	7.22	6.71	5.61	SAMEA104347460	marine metagenome
LAUFENJ_Epalxella_exigua_1_OF2+MedBc	UPTI01	7.21	6.04	5.61	SAMN06266256	marine metagenome
LAUFENJ_Epalxella_exigua_1_OF2+MedBc	OREH01	7.18	6.04	5.59	SAMN06265052	marine metagenome
LAUFENJ_Epalxella_exigua_1_OF2+MedBc	UXHN01	7.16	6.04	5.57	SAMN04348632	marine metagenome
EPOPOLO_MIrcalla_africana_ONP_OF2+MedBc	OBEP01	18.27	20.65	21.82	SAMEA104233387	metagenome
EPOPOLO_MIrcalla_africana_ONP_OF2+MedBc	OBAT01	10.27	11.96	12.27	SAMEA104233387	metagenome
EPOPOLO_MIrcalla_africana_ONP_OF2+MedBc	OBRS01	10.27	11.96	12.27	SAMEA104233387	metagenome
EPOPOLO_MIrcalla_africana_ONP_OF2+MedBc	FPLS01	7.28	8.7	8.69	SAMEA4535798	metagenome
EPOPOLO_MIrcalla_africana_ONP_OF2+MedBc	FLTM01	6.31	7.61	7.53	SAMEA4058770	metagenome
EPOPOLO_MIrcalla_africana_ONP_OF2+MedBc	FPLL01	6.31	7.61	7.53	SAMEA4535798	metagenome
EPOPOLO_MIrcalla_africana_ONP_OF2+MedBc	JAAEFE01	6.31	7.61	7.53	SAMN13615772	Asparagopsis taxiformis
EPOPOLO_MIrcalla_africana_ONP_OF2+MedBc	JAAOEH01	6.31	7.61	7.53	SAMN14008812	viral metagenome
EPOPOLO_MIrcalla_africana_ONP_OF2+MedBc	JACCEE01	6.31	7.61	7.53	SAMN15323457	freshwater metagenome
EPOPOLO_MIrcalla_africana_ONP_OF2+MedBc	JAHZTE01	6.31	7.61	7.53	SAMN18038642	wastewater metagenome
EPOPOLO_MIrcalla_africana_ONP_OF2+MedBc	JAHZTJ01	6.31	7.61	7.53	SAMN18038647	wastewater metagenome
EPOPOLO_MIrcalla_africana_ONP_OF2+MedBc	JAHZTN01	6.31	7.61	7.53	SAMN18038651	wastewater metagenome
EPOPOLO_MIrcalla_africana_ONP_OF2+MedBc	JAHZTO01	6.31	7.61	7.53	SAMN18038652	wastewater metagenome
EPOPOLO_MIrcalla_africana_ONP_OF2+MedBc	OVPB01	6.31	7.61	7.53	SAMN07839317	wastewater metagenome
EPOPOLO_MIrcalla_africana_ONP_OF2+MedBc	OVQN01	6.31	7.61	7.53	SAMN07839273	wastewater metagenome
EPOPOLO_MIrcalla_africana_ONP_OF2+MedBc	OVSD01	6.31	7.61	7.53	SAMN07839324	wastewater metagenome
EPOPOLO_MIrcalla_africana_ONP_OF2+MedBc	VFQM01	6.31	7.61	7.53	SAMN10412369	mine tailings metagenome
EPOPOLO_MIrcalla_africana_ONP_OF2+MedBc	CADBGE01	5.5	6.52	6.57	SAMEA6152079	uncultured Erysipelotrichaceae bacterium
EPOPOLO_MIrcalla_africana_ONP_OF2+MedBc	CAJNOS01	5.5	6.52	6.57	SAMEA8110765	Bubalus bubalis bubalis
EPOPOLO_MIrcalla_africana_ONP_OF2+MedBc	FPLP01	5.5	6.52	6.57	SAMEA4535801	metagenome
EPOPOLO_MIrcalla_africana_ONP_OF2+MedBc	JAEEGG01	5.5	6.52	6.57	SAMN16246543	gut metagenome
EPOPOLO_MIrcalla_africana_ONP_OF2+MedBc	JAEEGH01	5.5	6.52	6.57	SAMN16246544	gut metagenome
EPOPOLO_MIrcalla_africana_ONP_OF2+MedBc	JAEEGI01	5.5	6.52	6.57	SAMN16246545	gut metagenome
EPOPOLO_MIrcalla_africana_ONP_OF2+MedBc	JAEEGJ01	5.5	6.52	6.57	SAMN16246546	gut metagenome
EPOPOLO_MIrcalla_africana_ONP_OF2+MedBc	JAEEGK01	5.5	6.52	6.57	SAMN16246547	gut metagenome
EPOPOLO_MIrcalla_africana_ONP_OF2+MedBc	JAEEGL01	5.5	6.52	6.57	SAMN16246548	gut metagenome
EPOPOLO_MIrcalla_africana_ONP_OF2+MedBc	JAHZTR01	5.5	6.52	6.57	SAMN18038655	wastewater metagenome
EPOPOLO_MIrcalla_africana_ONP_OF2+MedBc	JAIFIE01	5.5	6.52	6.57	SAMN20056600	pig gut metagenome
EPOPOLO_MIrcalla_africana_ONP_OF2+MedBc	JAIFIG01	5.5	6.52	6.57	SAMN20056602	pig gut metagenome
EPOPOLO_MIrcalla_africana_ONP_OF2+MedBc	JAIFII01	5.5	6.52	6.57	SAMN20056604	pig gut metagenome
EPOPOLO_MIrcalla_africana_ONP_OF2+MedBc	JAIFIK01	5.5	6.52	6.57	SAMN20056606	pig gut metagenome
EPOPOLO_MIrcalla_africana_ONP_OF2+MedBc	JAIFIP01	5.5	6.52	6.57	SAMN20056611	pig gut metagenome
EPOPOLO_MIrcalla_africana_ONP_OF2+MedBc	NBJL03	5.5	6.52	6.57	SAMN06645420	Entodinium caudatum
EPOPOLO_MIrcalla_africana_ONP_OF2+MedBc	OVKL01	5.5	6.52	6.57	SAMEA4349755	metagenome
EPOPOLO_MIrcalla_africana_ONP_OF2+MedBc	OVKV01	5.5	6.52	6.57	SAMEA4349753	metagenome
EPOPOLO_MIrcalla_africana_ONP_OF2+MedBc	OVSC01	5.5	6.52	6.57	SAMN07839286	wastewater metagenome
EPOPOLO_MIrcalla_africana_ONP_OF2+MedBc	PVIN01	5.5	6.52	6.57	SAMN07678109	Rangifer tarandus
EPOPOLO_MIrcalla_africana_ONP_OF2+MedBc	REGX01	5.5	6.52	6.57	SAMN08335021	bovine gut metagenome
EPOPOLO_MIrcalla_africana_ONP_OF2+MedBc	VKOK01	5.5	6.52	6.57	SAMN10436609	gut metagenome
EPOPOLO_MIrcalla_africana_ONP_OF2+MedBc	VKOL01	5.5	6.52	6.57	SAMN10436610	gut metagenome
EPOPOLO_MIrcalla_africana_ONP_OF2+MedBc	VKOM01	5.5	6.52	6.57	SAMN10436611	gut metagenome
EPOPOLO_MIrcalla_africana_ONP_OF2+MedBc	OVPW01	5.4	6.52	6.45	SAMN07839267	wastewater metagenome
EPOPOLO_MIrcalla_africana_ONP_OF2+MedBc	FUFK01	5.32	6.52	6.35	SAMEA51879418	metagenome
EPOPOLO_MIrcalla_africana_ONP_OF2+MedBc	OFLC01	5.32	6.52	6.35	SAMEA104347431	marine metagenome
EPOPOLO_MIrcalla_africana_ONP_OF2+MedBc	OREH01	5.32	6.52	6.35	SAMN06265052	marine metagenome
EPOPOLO_MIrcalla_africana_ONP_OF2+MedBc	UPTI01	5.32	6.52	6.35	SAMN06266256	marine metagenome
EPOPOLO_MIrcalla_africana_ONP_OF2+MedBc	UXHL01	5.32	6.52	6.35	SAMN04348631	marine metagenome
EPOPOLO_MIrcalla_africana_ONP_OF2+MedBc	FPLK01	5.31	6.52	6.34	SAMEA4535797	metagenome
EPOPOLO_MIrcalla_africana_ONP_OF2+MedBc	LXOW01	4.83	5.43	5.76	SAMN04884650	bovine gut metagenome
EPOPOLO_MIrcalla_africana_ONP_OF2+MedBc	OVKG01	4.83	5.43	5.76	SAMEA4349754	metagenome
EPOPOLO_MIrcalla_africana_ONP_OF2+MedBc	SJXP01	4.83	5.43	5.76	SAMN08714481	Damaliscus lunatus
EPOPOLO_MIrcalla_africana_ONP_OF2+MedBc	JAEEGF01	4.53	5.43	5.41	SAMN16246542	gut metagenome
EPOPOLO_MIrcalla_africana_ONP_OF2+MedBc	OVKC01	4.53	5.43	5.41	SAMEA4349761	metagenome
EPOPOLO_MIrcalla_africana_ONP_OF2+MedBc	UOYI01	4.42	5.43	5.28	SAMN06267196	marine metagenome
EPOPOLO_MIrcalla_africana_ONP_OF2+MedBc	OVQU01	4.41	5.43	5.27	SAMN07839261	wastewater metagenome
EPOPOLO_MIrcalla_africana_ONP_OF2+MedBc	JAAIGE01	4.36	5.43	5.21	SAMN13974128	phyllosphere metagenome
EPOPOLO_MIrcalla_africana_ONP_OF2+MedBc	JACCDS01	4.36	5.43	5.21	SAMN15323445	freshwater metagenome
EPOPOLO_MIrcalla_africana_ONP_OF2+MedBc	JAHQYO01	4.36	5.43	5.21	SAMN19101961	aquatic metagenome
EPOPOLO_MIrcalla_africana_ONP_OF2+MedBc	WBZM01	4.36	5.43	5.21	SAMN12344346	activated sludge metagenome
EPOPOLO_MIrcalla_africana_ONP_OF2+MedBc	FLMP01	4.35	5.43	5.19	SAMEA4017660	seawater metagenome
EPOPOLO_MIrcalla_africana_ONP_OF2+MedBc	FLTJ01	4.34	5.43	5.18	SAMEA4058768	metagenome
EPOPOLO_MIrcalla_africana_ONP_OF2+MedBc	JACCDO01	4.34	5.43	5.18	SAMN15323440	freshwater metagenome
EPOPOLO_MIrcalla_africana_ONP_OF2+MedBc	JACCDQ01	4.34	5.43	5.18	SAMN15323442	freshwater metagenome
EPOPOLO_MIrcalla_africana_ONP_OF2+MedBc	JACCDR01	4.34	5.43	5.18	SAMN15323443	freshwater metagenome
EPOPOLO_MIrcalla_africana_ONP_OF2+MedBc	JACCDT01	4.34	5.43	5.18	SAMN15323446	freshwater metagenome
EPOPOLO_MIrcalla_africana_ONP_OF2+MedBc	JACCEC01	4.34	5.43	5.18	SAMN15323455	freshwater metagenome
EPOPOLO_MIrcalla_africana_ONP_OF2+MedBc	JACRUT01	4.34	5.43	5.18	SAMN14599990	wood decay metagenome
EPOPOLO_MIrcalla_africana_ONP_OF2+MedBc	MEHZ01	4.34	5.43	5.18	SAMN05514161	marine metagenome
EPOPOLO_MIrcalla_africana_ONP_OF2+MedBc	OOFO01	4.34	5.43	5.18	SAMEA98158918	marine metagenome
EPOPOLO_MIrcalla_africana_ONP_OF2+MedBc	OREE01	4.34	5.43	5.18	SAMN06266249	marine metagenome
EPOPOLO_MIrcalla_africana_ONP_OF2+MedBc	OVOS01	4.34	5.43	5.18	SAMN07839264	wastewater metagenome
EPOPOLO_MIrcalla_africana_ONP_OF2+MedBc	OVPE01	4.34	5.43	5.18	SAMN07839260	wastewater metagenome
EPOPOLO_MIrcalla_africana_ONP_OF2+MedBc	PJEL01	4.34	5.43	5.18	SAMN08108733	invertebrate metagenome
EPOPOLO_MIrcalla_africana_ONP_OF2+MedBc	PVBE01	4.34	5.43	5.18	SAMN08397723	marine metagenome
EPOPOLO_MIrcalla_africana_ONP_OF2+MedBc	UYNX01	4.34	5.43	5.18	SAMN07414804	wastewater metagenome
EPOPOLO_MIrcalla_africana_ONP_OF2+MedBc	UZAP01	4.34	5.43	5.18	SAMN06266248	marine metagenome
EPOPOLO_MIrcalla_africana_ONP_OF2+MedBc	OVOX01	3.61	4.35	4.31	SAMN07839272	wastewater metagenome
EPOPOLO_MIrcalla_africana_ONP_OF2+MedBc	JAIFIH01	3.56	4.35	4.25	SAMN20056603	pig gut metagenome
EPOPOLO_MIrcalla_africana_ONP_OF2+MedBc	OFKT01	3.56	4.35	4.25	SAMEA104347419	marine metagenome
EPOPOLO_MIrcalla_africana_ONP_OF2+MedBc	OVKK01	3.56	4.35	4.25	SAMEA4349759	metagenome
EPOPOLO_MIrcalla_africana_ONP_OF2+MedBc	OVPX01	3.56	4.35	4.25	SAMN07839250	wastewater metagenome
EPOPOLO_MIrcalla_africana_ONP_OF2+MedBc	RHMF01	3.56	4.35	4.25	SAMN10266501	feces metagenome
EPOPOLO_MIrcalla_africana_ONP_OF2+MedBc	JAAUXV01	3.53	4.35	4.22	SAMN14350114	marine sediment metagenome
EPOPOLO_MIrcalla_africana_ONP_OF2+MedBc	OFLI01	3.53	4.35	4.22	SAMEA4005038	seawater metagenome
EPOPOLO_MIrcalla_africana_ONP_OF2+MedBc	OOEB01	3.53	4.35	4.22	SAMEA98150668	marine metagenome
EPOPOLO_MIrcalla_africana_ONP_OF2+MedBc	OVQK01	3.53	4.35	4.22	SAMN07839253	wastewater metagenome
EPOPOLO_MIrcalla_africana_ONP_OF2+MedBc	OVQA01	3.45	4.35	4.12	SAMN07839288	wastewater metagenome
EPOPOLO_MIrcalla_africana_ONP_OF2+MedBc	VFQT01	3.44	4.35	4.1	SAMN10412376	mine tailings metagenome
EPOPOLO_MIrcalla_africana_ONP_OF2+MedBc	ASPP01	3.43	4.35	4.09	SAMN02953851	Reticulomyxa filosa
EPOPOLO_MIrcalla_africana_ONP_OF2+MedBc	CAJJDM01	3.43	4.35	4.09	SAMEA7767319	Paramecium primaurelia
EPOPOLO_MIrcalla_africana_ONP_OF2+MedBc	CAJJDN01	3.43	4.35	4.09	SAMEA7767318	Paramecium sonneborni
EPOPOLO_MIrcalla_africana_ONP_OF2+MedBc	CAJJDO01	3.43	4.35	4.09	SAMEA7767320	Paramecium pentaurelia
EPOPOLO_MIrcalla_africana_ONP_OF2+MedBc	CAJJDP01	3.43	4.35	4.09	SAMEA7767317	Paramecium octaurelia
EPOPOLO_MIrcalla_africana_ONP_OF2+MedBc	JACCDV01	3.43	4.35	4.09	SAMN15323448	freshwater metagenome
EPOPOLO_MIrcalla_africana_ONP_OF2+MedBc	JAEUZB01	3.43	4.35	4.09	SAMN12325352	Paramecium bursaria
EPOPOLO_MIrcalla_africana_ONP_OF2+MedBc	JAEUZC01	3.43	4.35	4.09	SAMN12325352	Paramecium bursaria
EPOPOLO_MIrcalla_africana_ONP_OF2+MedBc	JAEUZD02	3.43	4.35	4.09	SAMN12325350	Paramecium bursaria
EPOPOLO_MIrcalla_africana_ONP_OF2+MedBc	JAEUZE01	3.43	4.35	4.09	SAMN12325350	Paramecium bursaria
EPOPOLO_MIrcalla_africana_ONP_OF2+MedBc	JAEUZF01	3.43	4.35	4.09	SAMN12325351	Paramecium bursaria
EPOPOLO_MIrcalla_africana_ONP_OF2+MedBc	JAEUZG01	3.43	4.35	4.09	SAMN12325351	Paramecium bursaria
MOKOTP1_Mircalla_polidori_Epabebe10cells_Sdentatum_OF2+MedBc	OBEP01	24.92	21.95	24.08	SAMEA104233387	metagenome
MOKOTP1_Mircalla_polidori_Epabebe10cells_Sdentatum_OF2+MedBc	OBAT01	15.93	14.63	15.4	SAMEA104233387	metagenome
MOKOTP1_Mircalla_polidori_Epabebe10cells_Sdentatum_OF2+MedBc	OBRS01	15.93	14.63	15.4	SAMEA104233387	metagenome
MOKOTP1_Mircalla_polidori_Epabebe10cells_Sdentatum_OF2+MedBc	FPLS01	12.93	12.2	12.5	SAMEA4535798	metagenome
MOKOTP1_Mircalla_polidori_Epabebe10cells_Sdentatum_OF2+MedBc	FPLL01	11.96	11.38	11.56	SAMEA4535798	metagenome
MOKOTP1_Mircalla_polidori_Epabebe10cells_Sdentatum_OF2+MedBc	FPLP01	11.15	10.57	10.78	SAMEA4535801	metagenome
MOKOTP1_Mircalla_polidori_Epabebe10cells_Sdentatum_OF2+MedBc	FLTM01	10.97	10.57	10.6	SAMEA4058770	metagenome
MOKOTP1_Mircalla_polidori_Epabebe10cells_Sdentatum_OF2+MedBc	JACCEE01	10.97	10.57	10.6	SAMN15323457	freshwater metagenome
MOKOTP1_Mircalla_polidori_Epabebe10cells_Sdentatum_OF2+MedBc	JAHZTN01	10.97	10.57	10.6	SAMN18038651	wastewater metagenome
MOKOTP1_Mircalla_polidori_Epabebe10cells_Sdentatum_OF2+MedBc	JAHZTO01	10.97	10.57	10.6	SAMN18038652	wastewater metagenome
MOKOTP1_Mircalla_polidori_Epabebe10cells_Sdentatum_OF2+MedBc	JAHZTR01	10.16	9.76	9.82	SAMN18038655	wastewater metagenome
MOKOTP1_Mircalla_polidori_Epabebe10cells_Sdentatum_OF2+MedBc	FUFK01	9.98	9.76	9.64	SAMEA51879418	metagenome
MOKOTP1_Mircalla_polidori_Epabebe10cells_Sdentatum_OF2+MedBc	UXHL01	9.41	8.94	9.1	SAMN04348631	marine metagenome
MOKOTP1_Mircalla_polidori_Epabebe10cells_Sdentatum_OF2+MedBc	JAHZTJ01	9.04	8.94	8.73	SAMN18038647	wastewater metagenome
MOKOTP1_Mircalla_polidori_Epabebe10cells_Sdentatum_OF2+MedBc	UYNX01	9.02	8.94	8.72	SAMN07414804	wastewater metagenome
MOKOTP1_Mircalla_polidori_Epabebe10cells_Sdentatum_OF2+MedBc	JACCEC01	9	8.94	8.69	SAMN15323455	freshwater metagenome
MOKOTP1_Mircalla_polidori_Epabebe10cells_Sdentatum_OF2+MedBc	PJEL01	9	8.94	8.69	SAMN08108733	invertebrate metagenome
MOKOTP1_Mircalla_polidori_Epabebe10cells_Sdentatum_OF2+MedBc	UOYI01	8.38	8.13	8.1	SAMN06267196	marine metagenome
MOKOTP1_Mircalla_polidori_Epabebe10cells_Sdentatum_OF2+MedBc	JACCDV01	8.09	8.13	7.82	SAMN15323448	freshwater metagenome
MOKOTP1_Mircalla_polidori_Epabebe10cells_Sdentatum_OF2+MedBc	JFJP02	8.09	8.13	7.82	SAMN02602958	microbial mat metagenome
MOKOTP1_Mircalla_polidori_Epabebe10cells_Sdentatum_OF2+MedBc	JAHZTE01	8.05	8.13	7.78	SAMN18038642	wastewater metagenome
MOKOTP1_Mircalla_polidori_Epabebe10cells_Sdentatum_OF2+MedBc	JAHQYO01	7.85	7.32	7.58	SAMN19101961	aquatic metagenome
MOKOTP1_Mircalla_polidori_Epabebe10cells_Sdentatum_OF2+MedBc	JACSEG01	7.57	7.32	7.32	SAMN15705060	viral metagenome
MOKOTP1_Mircalla_polidori_Epabebe10cells_Sdentatum_OF2+MedBc	JAAEFE01	7.35	7.32	7.1	SAMN13615772	Asparagopsis taxiformis
MOKOTP1_Mircalla_polidori_Epabebe10cells_Sdentatum_OF2+MedBc	OVPE01	7.32	7.32	7.07	SAMN07839260	wastewater metagenome
MOKOTP1_Mircalla_polidori_Epabebe10cells_Sdentatum_OF2+MedBc	JAEEGH01	7.24	7.32	7	SAMN16246544	gut metagenome
MOKOTP1_Mircalla_polidori_Epabebe10cells_Sdentatum_OF2+MedBc	JAEEGI01	7.24	7.32	7	SAMN16246545	gut metagenome
MOKOTP1_Mircalla_polidori_Epabebe10cells_Sdentatum_OF2+MedBc	JAEEGJ01	7.24	7.32	7	SAMN16246546	gut metagenome
MOKOTP1_Mircalla_polidori_Epabebe10cells_Sdentatum_OF2+MedBc	JAEEGK01	7.24	7.32	7	SAMN16246547	gut metagenome
MOKOTP1_Mircalla_polidori_Epabebe10cells_Sdentatum_OF2+MedBc	JAEEGL01	7.24	7.32	7	SAMN16246548	gut metagenome
MOKOTP1_Mircalla_polidori_Epabebe10cells_Sdentatum_OF2+MedBc	FLTK01	7.05	7.32	6.81	SAMEA4058769	metagenome
MOKOTP1_Mircalla_polidori_Epabebe10cells_Sdentatum_OF2+MedBc	FLTN01	7.05	7.32	6.81	SAMEA4058766	metagenome
MOKOTP1_Mircalla_polidori_Epabebe10cells_Sdentatum_OF2+MedBc	JACCDI01	7.05	7.32	6.81	SAMN15323434	freshwater metagenome
MOKOTP1_Mircalla_polidori_Epabebe10cells_Sdentatum_OF2+MedBc	JACCDQ01	7.04	7.32	6.8	SAMN15323442	freshwater metagenome
MOKOTP1_Mircalla_polidori_Epabebe10cells_Sdentatum_OF2+MedBc	FUWD01	6.87	6.5	6.64	SAMEA79048168	metagenome
MOKOTP1_Mircalla_polidori_Epabebe10cells_Sdentatum_OF2+MedBc	OVSD01	6.87	6.5	6.64	SAMN07839324	wastewater metagenome
MOKOTP1_Mircalla_polidori_Epabebe10cells_Sdentatum_OF2+MedBc	VFQM01	6.87	6.5	6.64	SAMN10412369	mine tailings metagenome
MOKOTP1_Mircalla_polidori_Epabebe10cells_Sdentatum_OF2+MedBc	PVBE01	6.84	6.5	6.61	SAMN08397723	marine metagenome
MOKOTP1_Mircalla_polidori_Epabebe10cells_Sdentatum_OF2+MedBc	JAAOEH01	6.78	6.5	6.55	SAMN14008812	viral metagenome
MOKOTP1_Mircalla_polidori_Epabebe10cells_Sdentatum_OF2+MedBc	OVQN01	6.78	6.5	6.55	SAMN07839273	wastewater metagenome
MOKOTP1_Mircalla_polidori_Epabebe10cells_Sdentatum_OF2+MedBc	JAEEGG01	6.68	6.5	6.45	SAMN16246543	gut metagenome
MOKOTP1_Mircalla_polidori_Epabebe10cells_Sdentatum_OF2+MedBc	NBJL03	6.68	6.5	6.45	SAMN06645420	Entodinium caudatum
MOKOTP1_Mircalla_polidori_Epabebe10cells_Sdentatum_OF2+MedBc	PVIN01	6.68	6.5	6.45	SAMN07678109	Rangifer tarandus
MOKOTP1_Mircalla_polidori_Epabebe10cells_Sdentatum_OF2+MedBc	REGX01	6.68	6.5	6.45	SAMN08335021	bovine gut metagenome
MOKOTP1_Mircalla_polidori_Epabebe10cells_Sdentatum_OF2+MedBc	VKOL01	6.68	6.5	6.45	SAMN10436610	gut metagenome
MOKOTP1_Mircalla_polidori_Epabebe10cells_Sdentatum_OF2+MedBc	VKOM01	6.68	6.5	6.45	SAMN10436611	gut metagenome
MOKOTP1_Mircalla_polidori_Epabebe10cells_Sdentatum_OF2+MedBc	CAJNOS01	6.54	6.5	6.32	SAMEA8110765	Bubalus bubalis bubalis
MOKOTP1_Mircalla_polidori_Epabebe10cells_Sdentatum_OF2+MedBc	OVPX01	6.54	6.5	6.32	SAMN07839250	wastewater metagenome
MOKOTP1_Mircalla_polidori_Epabebe10cells_Sdentatum_OF2+MedBc	OVQK01	6.51	6.5	6.3	SAMN07839253	wastewater metagenome
MOKOTP1_Mircalla_polidori_Epabebe10cells_Sdentatum_OF2+MedBc	ORIZ01	6.35	5.69	6.13	SAMN06267865	marine metagenome
MOKOTP1_Mircalla_polidori_Epabebe10cells_Sdentatum_OF2+MedBc	OVPB01	6.31	5.69	6.09	SAMN07839317	wastewater metagenome
MOKOTP1_Mircalla_polidori_Epabebe10cells_Sdentatum_OF2+MedBc	JAEEGF01	6.27	6.5	6.06	SAMN16246542	gut metagenome
MOKOTP1_Mircalla_polidori_Epabebe10cells_Sdentatum_OF2+MedBc	RCNA01	6.24	6.5	6.03	SAMN09708233	marine sediment metagenome
MOKOTP1_Mircalla_polidori_Epabebe10cells_Sdentatum_OF2+MedBc	JAAIGE01	6.1	6.5	5.89	SAMN13974128	phyllosphere metagenome
MOKOTP1_Mircalla_polidori_Epabebe10cells_Sdentatum_OF2+MedBc	JACCDS01	6.1	6.5	5.89	SAMN15323445	freshwater metagenome
MOKOTP1_Mircalla_polidori_Epabebe10cells_Sdentatum_OF2+MedBc	JACCDO01	6.08	6.5	5.87	SAMN15323440	freshwater metagenome
MOKOTP1_Mircalla_polidori_Epabebe10cells_Sdentatum_OF2+MedBc	JACCDT01	6.08	6.5	5.87	SAMN15323446	freshwater metagenome
MOKOTP1_Mircalla_polidori_Epabebe10cells_Sdentatum_OF2+MedBc	JACRUT01	6.08	6.5	5.87	SAMN14599990	wood decay metagenome
MOKOTP1_Mircalla_polidori_Epabebe10cells_Sdentatum_OF2+MedBc	UZAP01	6.08	6.5	5.87	SAMN06266248	marine metagenome
MOKOTP1_Mircalla_polidori_Epabebe10cells_Sdentatum_OF2+MedBc	JAIFIE01	6.07	5.69	5.86	SAMN20056600	pig gut metagenome
MOKOTP1_Mircalla_polidori_Epabebe10cells_Sdentatum_OF2+MedBc	JAIFIG01	6.07	5.69	5.86	SAMN20056602	pig gut metagenome
MOKOTP1_Mircalla_polidori_Epabebe10cells_Sdentatum_OF2+MedBc	JAIFIK01	6.07	5.69	5.86	SAMN20056606	pig gut metagenome
MOKOTP1_Mircalla_polidori_Epabebe10cells_Sdentatum_OF2+MedBc	JAIFIP01	6.07	5.69	5.86	SAMN20056611	pig gut metagenome
MOKOTP1_Mircalla_polidori_Epabebe10cells_Sdentatum_OF2+MedBc	OVSC01	6.07	5.69	5.86	SAMN07839286	wastewater metagenome
MOKOTP1_Mircalla_polidori_Epabebe10cells_Sdentatum_OF2+MedBc	LXOW01	6	5.69	5.8	SAMN04884650	bovine gut metagenome
MOKOTP1_Mircalla_polidori_Epabebe10cells_Sdentatum_OF2+MedBc	CADBGE01	5.97	5.69	5.77	SAMEA6152079	uncultured Erysipelotrichaceae bacterium
MOKOTP1_Mircalla_polidori_Epabebe10cells_Sdentatum_OF2+MedBc	VKOK01	5.97	5.69	5.77	SAMN10436609	gut metagenome
MOKOTP1_Mircalla_polidori_Epabebe10cells_Sdentatum_OF2+MedBc	UOYK01	5.96	5.69	5.76	SAMN06267167	marine metagenome
MOKOTP1_Mircalla_polidori_Epabebe10cells_Sdentatum_OF2+MedBc	OWOM01	5.94	5.69	5.74	SAMN06264512	marine metagenome
MOKOTP1_Mircalla_polidori_Epabebe10cells_Sdentatum_OF2+MedBc	JACCDJ01	5.88	5.69	5.68	SAMN15323435	freshwater metagenome
MOKOTP1_Mircalla_polidori_Epabebe10cells_Sdentatum_OF2+MedBc	OFKZ01	5.88	5.69	5.68	SAMEA104347429	marine metagenome
MOKOTP1_Mircalla_polidori_Epabebe10cells_Sdentatum_OF2+MedBc	OREV01	5.88	5.69	5.68	SAMN06267181	marine metagenome
MOKOTP1_Mircalla_polidori_Epabebe10cells_Sdentatum_OF2+MedBc	UOYH01	5.88	5.69	5.68	SAMN06267185	marine metagenome
MOKOTP1_Mircalla_polidori_Epabebe10cells_Sdentatum_OF2+MedBc	UOYM01	5.88	5.69	5.68	SAMN06267193	marine metagenome
MOKOTP1_Mircalla_polidori_Epabebe10cells_Sdentatum_OF2+MedBc	FLMP01	5.87	5.69	5.68	SAMEA4017660	seawater metagenome
MOKOTP1_Mircalla_polidori_Epabebe10cells_Sdentatum_OF2+MedBc	OVPW01	5.87	5.69	5.67	SAMN07839267	wastewater metagenome
MOKOTP1_Mircalla_polidori_Epabebe10cells_Sdentatum_OF2+MedBc	OOFO01	5.86	5.69	5.67	SAMEA98158918	marine metagenome
MOKOTP1_Mircalla_polidori_Epabebe10cells_Sdentatum_OF2+MedBc	UPXH01	5.78	5.69	5.59	SAMN06267186	marine metagenome
MOKOTP1_Mircalla_polidori_Epabebe10cells_Sdentatum_OF2+MedBc	JAAWVQ01	5.57	5.69	5.39	SAMN13737660	Polyodon spathula
MOKOTP1_Mircalla_polidori_Epabebe10cells_Sdentatum_OF2+MedBc	JAIFII01	5.5	4.88	5.32	SAMN20056604	pig gut metagenome
MOKOTP1_Mircalla_polidori_Epabebe10cells_Sdentatum_OF2+MedBc	OVKL01	5.5	4.88	5.32	SAMEA4349755	metagenome
MOKOTP1_Mircalla_polidori_Epabebe10cells_Sdentatum_OF2+MedBc	OVKV01	5.5	4.88	5.32	SAMEA4349753	metagenome
MOKOTP1_Mircalla_polidori_Epabebe10cells_Sdentatum_OF2+MedBc	UYOA01	5.46	5.69	5.28	SAMN07414803	wastewater metagenome
MOKOTP1_Mircalla_polidori_Epabebe10cells_Sdentatum_OF2+MedBc	MLFT02	5.45	5.69	5.27	SAMN04417068	Capsicum baccatum
MOKOTP1_Mircalla_polidori_Epabebe10cells_Sdentatum_OF2+MedBc	WXVY01	5.44	5.69	5.26	SAMN10622321	Ceratopteris richardii
MOKOTP1_Mircalla_polidori_Epabebe10cells_Sdentatum_OF2+MedBc	UYMI01	5.4	4.88	5.22	SAMN06266243	marine metagenome
MOKOTP1_Mircalla_polidori_Epabebe10cells_Sdentatum_OF2+MedBc	SJXP01	5.39	4.88	5.21	SAMN08714481	Damaliscus lunatus
MOKOTP1_Mircalla_polidori_Epabebe10cells_Sdentatum_OF2+MedBc	JACCDR01	5.38	5.69	5.19	SAMN15323443	freshwater metagenome
MOKOTP1_Mircalla_polidori_Epabebe10cells_Sdentatum_OF2+MedBc	WBZP01	5.34	5.69	5.16	SAMN12412401	activated sludge metagenome
MOKOTP1_Mircalla_polidori_Epabebe10cells_Sdentatum_OF2+MedBc	OFLC01	5.32	4.88	5.14	SAMEA104347431	marine metagenome
MOKOTP1_Mircalla_polidori_Epabebe10cells_Sdentatum_OF2+MedBc	OREH01	5.32	4.88	5.14	SAMN06265052	marine metagenome
MOKOTP1_Mircalla_polidori_Epabebe10cells_Sdentatum_OF2+MedBc	UPTI01	5.32	4.88	5.14	SAMN06266256	marine metagenome
MOKOTP1_Mircalla_polidori_Epabebe10cells_Sdentatum_OF2+MedBc	FLTJ01	5.31	4.88	5.13	SAMEA4058768	metagenome
MOKOTP1_Mircalla_polidori_Epabebe10cells_Sdentatum_OF2+MedBc	OREI01	5.31	4.88	5.13	SAMN06264493	marine metagenome
MOKOTP1_Mircalla_polidori_Epabebe10cells_Sdentatum_OF2+MedBc	UYPR01	5.31	4.88	5.13	SAMN05421998	marine metagenome
MOKOTP1_Mircalla_polidori_Epabebe10cells_Sdentatum_OF2+MedBc	UYQE01	5.31	4.88	5.13	SAMN06267191	marine metagenome
MOKOTP1_Mircalla_polidori_Epabebe10cells_Sdentatum_OF2+MedBc	FPLK01	5.31	4.88	5.13	SAMEA4535797	metagenome
MOKOTP1_Mircalla_polidori_Epabebe10cells_Sdentatum_OF2+MedBc	JAAUXV01	5.27	5.69	5.09	SAMN14350114	marine sediment metagenome
MOKOTP1_Mircalla_polidori_Epabebe10cells_Sdentatum_OF2+MedBc	UOQH01	5.27	5.69	5.09	SAMN07190887	wastewater metagenome
MOKOTP1_Mircalla_polidori_Epabebe10cells_Sdentatum_OF2+MedBc	UOQO01	5.27	5.69	5.09	SAMN07190887	wastewater metagenome
OP034694_Sdentatum_VLKOV1	OBEP01	36.65	23.78	25.83	SAMEA104233387	metagenome
OP034694_Sdentatum_VLKOV1	OBRS01	17.8	12.2	12.54	SAMEA104233387	metagenome
OP034694_Sdentatum_VLKOV1	OBAT01	16.88	11.59	11.89	SAMEA104233387	metagenome
OP034694_Sdentatum_VLKOV1	FPLS01	15.82	10.98	11.15	SAMEA4535798	metagenome
OP034694_Sdentatum_VLKOV1	FUFK01	15.73	10.98	11.08	SAMEA51879418	metagenome
OP034694_Sdentatum_VLKOV1	JAHZTN01	13.85	9.76	9.76	SAMN18038651	wastewater metagenome
OP034694_Sdentatum_VLKOV1	JAHZTO01	13.85	9.76	9.76	SAMN18038652	wastewater metagenome
OP034694_Sdentatum_VLKOV1	FPLL01	12.87	9.15	9.07	SAMEA4535798	metagenome
OP034694_Sdentatum_VLKOV1	JACCEE01	12.85	9.15	9.05	SAMN15323457	freshwater metagenome
OP034694_Sdentatum_VLKOV1	FPLP01	12.04	8.54	8.49	SAMEA4535801	metagenome
OP034694_Sdentatum_VLKOV1	JAHZTR01	11.11	7.93	7.83	SAMN18038655	wastewater metagenome
OP034694_Sdentatum_VLKOV1	FLTM01	10.95	7.93	7.72	SAMEA4058770	metagenome
OP034694_Sdentatum_VLKOV1	JAHZTJ01	10.93	7.93	7.7	SAMN18038647	wastewater metagenome
OP034694_Sdentatum_VLKOV1	UOYI01	10.88	7.93	7.67	SAMN06267196	marine metagenome
OP034694_Sdentatum_VLKOV1	JACCDV01	10.88	7.93	7.66	SAMN15323448	freshwater metagenome
OP034694_Sdentatum_VLKOV1	UXHL01	10.38	7.32	7.31	SAMN04348631	marine metagenome
OP034694_Sdentatum_VLKOV1	JACSEG01	10.09	7.32	7.11	SAMN15705060	viral metagenome
OP034694_Sdentatum_VLKOV1	JACCEC01	9.95	7.32	7.01	SAMN15323455	freshwater metagenome
OP034694_Sdentatum_VLKOV1	JAHZTE01	8.94	6.71	6.3	SAMN18038642	wastewater metagenome
OP034694_Sdentatum_VLKOV1	JACCDQ01	8.93	6.71	6.29	SAMN15323442	freshwater metagenome
OP034694_Sdentatum_VLKOV1	PJEL01	8.91	6.71	6.28	SAMN08108733	invertebrate metagenome
OP034694_Sdentatum_VLKOV1	FLTN01	8.89	6.71	6.27	SAMEA4058766	metagenome
OP034694_Sdentatum_VLKOV1	JACRUT01	8.87	6.71	6.25	SAMN14599990	wood decay metagenome
OP034694_Sdentatum_VLKOV1	PVBE01	8.52	6.1	6	SAMN08397723	marine metagenome
OP034694_Sdentatum_VLKOV1	JAAOEH01	8.37	6.1	5.9	SAMN14008812	viral metagenome
OP034694_Sdentatum_VLKOV1	OVPE01	8	6.1	5.63	SAMN07839260	wastewater metagenome
OP034694_Sdentatum_VLKOV1	JFJP02	7.98	6.1	5.62	SAMN02602958	microbial mat metagenome
OP034694_Sdentatum_VLKOV1	UYNX01	7.93	6.1	5.59	SAMN07414804	wastewater metagenome
OP034694_Sdentatum_VLKOV1	VFQM01	7.54	5.49	5.31	SAMN10412369	mine tailings metagenome
OP034694_Sdentatum_VLKOV1	JAHQYO01	7.53	5.49	5.31	SAMN19101961	aquatic metagenome
OP034694_Sdentatum_VLKOV1	FUWD01	7.49	5.49	5.27	SAMEA79048168	metagenome
OP034694_Sdentatum_VLKOV1	UOYK01	7.48	5.49	5.27	SAMN06267167	marine metagenome
OP034694_Sdentatum_VLKOV1	OWOM01	7.46	5.49	5.26	SAMN06264512	marine metagenome
OP034694_Sdentatum_VLKOV1	MLFT02	7.26	5.49	5.11	SAMN04417068	Capsicum baccatum
OP034694_Sdentatum_VLKOV1	OVPX01	7.21	5.49	5.08	SAMN07839250	wastewater metagenome
OP034694_Sdentatum_VLKOV1	OVQK01	7.19	5.49	5.07	SAMN07839253	wastewater metagenome
OP034694_Sdentatum_VLKOV1	VFQT01	7.04	5.49	4.96	SAMN10412376	mine tailings metagenome
OP034694_Sdentatum_VLKOV1	JACCDT01	7.03	5.49	4.95	SAMN15323446	freshwater metagenome
OP034694_Sdentatum_VLKOV1	JAAEFE01	7.03	5.49	4.95	SAMN13615772	Asparagopsis taxiformis
OP034694_Sdentatum_VLKOV1	JACCDI01	7.03	5.49	4.95	SAMN15323434	freshwater metagenome
OP034694_Sdentatum_VLKOV1	BFEA01	7.01	4.88	4.94	SAMD00044344	Chara braunii
OP034694_Sdentatum_VLKOV1	JAAIGE01	7.01	5.49	4.94	SAMN13974128	phyllosphere metagenome
OP034694_Sdentatum_VLKOV1	UYOA01	6.96	5.49	4.91	SAMN07414803	wastewater metagenome
OP034694_Sdentatum_VLKOV1	ORIZ01	6.94	4.88	4.89	SAMN06267865	marine metagenome
OP034694_Sdentatum_VLKOV1	WXVY01	6.92	5.49	4.88	SAMN10622321	Ceratopteris richardii
OP034694_Sdentatum_VLKOV1	OVSD01	6.56	4.88	4.62	SAMN07839324	wastewater metagenome
OP034694_Sdentatum_VLKOV1	JACCDJ01	6.55	4.88	4.62	SAMN15323435	freshwater metagenome
OP034694_Sdentatum_VLKOV1	PVIN01	6.55	4.88	4.62	SAMN07678109	Rangifer tarandus
OP034694_Sdentatum_VLKOV1	ORER01	6.49	4.88	4.57	SAMN06267177	marine metagenome
OP034694_Sdentatum_VLKOV1	OREV01	6.49	4.88	4.57	SAMN06267181	marine metagenome
OP034694_Sdentatum_VLKOV1	UOYH01	6.49	4.88	4.57	SAMN06267185	marine metagenome
OP034694_Sdentatum_VLKOV1	FLMP01	6.49	4.88	4.57	SAMEA4017660	seawater metagenome
OP034694_Sdentatum_VLKOV1	OVPW01	6.47	4.88	4.56	SAMN07839267	wastewater metagenome
OP034694_Sdentatum_VLKOV1	OVQN01	6.47	4.88	4.56	SAMN07839273	wastewater metagenome
OP034694_Sdentatum_VLKOV1	UPXH01	6.45	4.88	4.54	SAMN06267186	marine metagenome
OP034694_Sdentatum_VLKOV1	JAJFZO01	6.27	4.88	4.42	SAMN21593665	Moringa oleifera
OP034694_Sdentatum_VLKOV1	CAJNOS01	6.23	4.88	4.39	SAMEA8110765	Bubalus bubalis bubalis
OP034694_Sdentatum_VLKOV1	JAEEGH01	6.23	4.88	4.39	SAMN16246544	gut metagenome
OP034694_Sdentatum_VLKOV1	JAEEGI01	6.23	4.88	4.39	SAMN16246545	gut metagenome
OP034694_Sdentatum_VLKOV1	JAEEGJ01	6.23	4.88	4.39	SAMN16246546	gut metagenome
OP034694_Sdentatum_VLKOV1	JAEEGK01	6.23	4.88	4.39	SAMN16246547	gut metagenome
OP034694_Sdentatum_VLKOV1	JAEEGL01	6.23	4.88	4.39	SAMN16246548	gut metagenome
OP034694_Sdentatum_VLKOV1	JACCDP01	6.08	4.88	4.29	SAMN15323441	freshwater metagenome
OP034694_Sdentatum_VLKOV1	JACCDS01	6.08	4.88	4.28	SAMN15323445	freshwater metagenome
OP034694_Sdentatum_VLKOV1	JACCDO01	6.05	4.88	4.27	SAMN15323440	freshwater metagenome
OP034694_Sdentatum_VLKOV1	JACCDR01	6.05	4.88	4.27	SAMN15323443	freshwater metagenome
OP034694_Sdentatum_VLKOV1	JACCDY01	6.05	4.88	4.26	SAMN15323451	freshwater metagenome
OP034694_Sdentatum_VLKOV1	UZAP01	6.04	4.88	4.26	SAMN06266248	marine metagenome
OP034694_Sdentatum_VLKOV1	FLTK01	6.03	4.88	4.25	SAMEA4058769	metagenome
OP034694_Sdentatum_VLKOV1	FLTL01	6.02	4.88	4.24	SAMEA4058767	metagenome
OP034694_Sdentatum_VLKOV1	OVOS01	5.99	4.27	4.22	SAMN07839264	wastewater metagenome
OP034694_Sdentatum_VLKOV1	OVPB01	5.99	4.27	4.22	SAMN07839317	wastewater metagenome
OP034694_Sdentatum_VLKOV1	UYMI01	5.99	4.27	4.22	SAMN06266243	marine metagenome
OP034694_Sdentatum_VLKOV1	UPTI01	5.98	4.27	4.22	SAMN06266256	marine metagenome
OP034694_Sdentatum_VLKOV1	FPLK01	5.98	4.27	4.21	SAMEA4535797	metagenome
OP034694_Sdentatum_VLKOV1	OWNU01	5.89	4.27	4.15	SAMN06267174	marine metagenome
OP034694_Sdentatum_VLKOV1	OOFO01	5.88	4.27	4.14	SAMEA98158918	marine metagenome
OP034694_Sdentatum_VLKOV1	JAIFIE01	5.75	4.27	4.05	SAMN20056600	pig gut metagenome
OP034694_Sdentatum_VLKOV1	JAIFIG01	5.75	4.27	4.05	SAMN20056602	pig gut metagenome
OP034694_Sdentatum_VLKOV1	JAIFIK01	5.75	4.27	4.05	SAMN20056606	pig gut metagenome
OP034694_Sdentatum_VLKOV1	JAIFIP01	5.75	4.27	4.05	SAMN20056611	pig gut metagenome
OP034694_Sdentatum_VLKOV1	OVSC01	5.75	4.27	4.05	SAMN07839286	wastewater metagenome
OP034694_Sdentatum_VLKOV1	CADBGE01	5.66	4.27	3.99	SAMEA6152079	uncultured Erysipelotrichaceae bacterium
OP034694_Sdentatum_VLKOV1	JAEEGG01	5.66	4.27	3.99	SAMN16246543	gut metagenome
OP034694_Sdentatum_VLKOV1	NBJL03	5.66	4.27	3.99	SAMN06645420	Entodinium caudatum
OP034694_Sdentatum_VLKOV1	REGX01	5.66	4.27	3.99	SAMN08335021	bovine gut metagenome
OP034694_Sdentatum_VLKOV1	VKOK01	5.66	4.27	3.99	SAMN10436609	gut metagenome
OP034694_Sdentatum_VLKOV1	VKOL01	5.66	4.27	3.99	SAMN10436610	gut metagenome
OP034694_Sdentatum_VLKOV1	VKOM01	5.66	4.27	3.99	SAMN10436611	gut metagenome
OP034694_Sdentatum_VLKOV1	CACRSD01	5.62	4.27	3.96	SAMEA6062056	Triticum dicoccoides
OP034694_Sdentatum_VLKOV1	WNHA01	5.62	4.27	3.96	SAMN13041385	Triticum dicoccoides
OP034694_Sdentatum_VLKOV1	SHOA02	5.59	4.27	3.94	SAMN07163504	Bremia lactucae
OP034694_Sdentatum_VLKOV1	OVSM01	5.58	4.27	3.93	SAMN08777116	seawater metagenome
OP034694_Sdentatum_VLKOV1	OVXX01	5.58	4.27	3.93	SAMN08777251	seawater metagenome
OP034694_Sdentatum_VLKOV1	OWNT01	5.58	4.27	3.93	SAMN08777766	seawater metagenome
OP034694_Sdentatum_VLKOV1	JAFHAW01	5.56	4.27	3.92	SAMN17573486	Quercus aquifolioides
OP034694_Sdentatum_VLKOV1	OFKZ01	5.56	4.27	3.92	SAMEA104347429	marine metagenome
OP034694_Sdentatum_VLKOV1	UOYM01	5.56	4.27	3.92	SAMN06267193	marine metagenome
OP034694_Sdentatum_VLKOV1	UXJT01	5.56	4.27	3.92	SAMEA3643278	freshwater bacterium LH6-2
OP034694_Sdentatum_VLKOV1	ORFA01	5.54	4.27	3.91	SAMN06266239	marine metagenome
MOKOT_OdontostomatidC_EpabebeII_OF2+MedBc	OBEP01	33.78	25.35	27.81	SAMEA104233387	metagenome
MOKOT_OdontostomatidC_EpabebeII_OF2+MedBc	OBRS01	18.81	14.79	15.49	SAMEA104233387	metagenome
MOKOT_OdontostomatidC_EpabebeII_OF2+MedBc	OBAT01	17.88	14.08	14.72	SAMEA104233387	metagenome
MOKOT_OdontostomatidC_EpabebeII_OF2+MedBc	FPLS01	16.81	13.38	13.84	SAMEA4535798	metagenome
MOKOT_OdontostomatidC_EpabebeII_OF2+MedBc	FPLL01	13.84	11.27	11.4	SAMEA4535798	metagenome
MOKOT_OdontostomatidC_EpabebeII_OF2+MedBc	FUFK01	12.84	10.56	10.58	SAMEA51879418	metagenome
MOKOT_OdontostomatidC_EpabebeII_OF2+MedBc	JACCEE01	12.84	10.56	10.57	SAMN15323457	freshwater metagenome
MOKOT_OdontostomatidC_EpabebeII_OF2+MedBc	FPLP01	12.04	9.86	9.91	SAMEA4535801	metagenome
MOKOT_OdontostomatidC_EpabebeII_OF2+MedBc	JAHZTN01	11.9	9.86	9.8	SAMN18038651	wastewater metagenome
MOKOT_OdontostomatidC_EpabebeII_OF2+MedBc	JAHZTO01	11.9	9.86	9.8	SAMN18038652	wastewater metagenome
MOKOT_OdontostomatidC_EpabebeII_OF2+MedBc	FLTM01	10.98	9.15	9.04	SAMEA4058770	metagenome
MOKOT_OdontostomatidC_EpabebeII_OF2+MedBc	JACCEC01	10.93	9.15	9	SAMN15323455	freshwater metagenome
MOKOT_OdontostomatidC_EpabebeII_OF2+MedBc	JACSEG01	10.44	8.45	8.59	SAMN15705060	viral metagenome
MOKOT_OdontostomatidC_EpabebeII_OF2+MedBc	UXHL01	10.41	8.45	8.57	SAMN04348631	marine metagenome
MOKOT_OdontostomatidC_EpabebeII_OF2+MedBc	UOYI01	10.25	8.45	8.44	SAMN06267196	marine metagenome
MOKOT_OdontostomatidC_EpabebeII_OF2+MedBc	JAHZTR01	10.17	8.45	8.37	SAMN18038655	wastewater metagenome
MOKOT_OdontostomatidC_EpabebeII_OF2+MedBc	JACCDV01	10	8.45	8.24	SAMN15323448	freshwater metagenome
MOKOT_OdontostomatidC_EpabebeII_OF2+MedBc	JACCDQ01	9.95	8.45	8.19	SAMN15323442	freshwater metagenome
MOKOT_OdontostomatidC_EpabebeII_OF2+MedBc	JACRUT01	9.94	8.45	8.19	SAMN14599990	wood decay metagenome
MOKOT_OdontostomatidC_EpabebeII_OF2+MedBc	PJEL01	9.92	8.45	8.17	SAMN08108733	invertebrate metagenome
MOKOT_OdontostomatidC_EpabebeII_OF2+MedBc	JAHZTJ01	8.98	7.75	7.4	SAMN18038647	wastewater metagenome
MOKOT_OdontostomatidC_EpabebeII_OF2+MedBc	UYNX01	8.95	7.75	7.37	SAMN07414804	wastewater metagenome
MOKOT_OdontostomatidC_EpabebeII_OF2+MedBc	OVPE01	8.31	7.04	6.84	SAMN07839260	wastewater metagenome
MOKOT_OdontostomatidC_EpabebeII_OF2+MedBc	JFJP02	8.09	7.04	6.66	SAMN02602958	microbial mat metagenome
MOKOT_OdontostomatidC_EpabebeII_OF2+MedBc	JACCDI01	8.04	7.04	6.62	SAMN15323434	freshwater metagenome
MOKOT_OdontostomatidC_EpabebeII_OF2+MedBc	FLTN01	8.04	7.04	6.62	SAMEA4058766	metagenome
MOKOT_OdontostomatidC_EpabebeII_OF2+MedBc	JACCDT01	8.01	7.04	6.59	SAMN15323446	freshwater metagenome
MOKOT_OdontostomatidC_EpabebeII_OF2+MedBc	JAJFZO01	8	7.04	6.59	SAMN21593665	Moringa oleifera
MOKOT_OdontostomatidC_EpabebeII_OF2+MedBc	JAHZTE01	7.99	7.04	6.58	SAMN18038642	wastewater metagenome
MOKOT_OdontostomatidC_EpabebeII_OF2+MedBc	FUWD01	7.8	6.34	6.42	SAMEA79048168	metagenome
MOKOT_OdontostomatidC_EpabebeII_OF2+MedBc	OVQK01	7.5	6.34	6.18	SAMN07839253	wastewater metagenome
MOKOT_OdontostomatidC_EpabebeII_OF2+MedBc	JACCDR01	7.31	6.34	6.02	SAMN15323443	freshwater metagenome
MOKOT_OdontostomatidC_EpabebeII_OF2+MedBc	MLFT02	7.3	6.34	6.01	SAMN04417068	Capsicum baccatum
MOKOT_OdontostomatidC_EpabebeII_OF2+MedBc	JACCDO01	7.07	6.34	5.82	SAMN15323440	freshwater metagenome
MOKOT_OdontostomatidC_EpabebeII_OF2+MedBc	FLTK01	7.05	6.34	5.8	SAMEA4058769	metagenome
MOKOT_OdontostomatidC_EpabebeII_OF2+MedBc	JACCDS01	7.05	6.34	5.8	SAMN15323445	freshwater metagenome
MOKOT_OdontostomatidC_EpabebeII_OF2+MedBc	JAAIGE01	7.04	6.34	5.8	SAMN13974128	phyllosphere metagenome
MOKOT_OdontostomatidC_EpabebeII_OF2+MedBc	FLTL01	7.04	6.34	5.79	SAMEA4058767	metagenome
MOKOT_OdontostomatidC_EpabebeII_OF2+MedBc	UOYK01	6.89	5.63	5.67	SAMN06267167	marine metagenome
MOKOT_OdontostomatidC_EpabebeII_OF2+MedBc	JACCDJ01	6.87	5.63	5.65	SAMN15323435	freshwater metagenome
MOKOT_OdontostomatidC_EpabebeII_OF2+MedBc	OWOM01	6.87	5.63	5.65	SAMN06264512	marine metagenome
MOKOT_OdontostomatidC_EpabebeII_OF2+MedBc	JAHQYO01	6.86	5.63	5.65	SAMN19101961	aquatic metagenome
MOKOT_OdontostomatidC_EpabebeII_OF2+MedBc	PVBE01	6.84	5.63	5.63	SAMN08397723	marine metagenome
MOKOT_OdontostomatidC_EpabebeII_OF2+MedBc	OREV01	6.8	5.63	5.6	SAMN06267181	marine metagenome
MOKOT_OdontostomatidC_EpabebeII_OF2+MedBc	UOYH01	6.8	5.63	5.6	SAMN06267185	marine metagenome
MOKOT_OdontostomatidC_EpabebeII_OF2+MedBc	OOFO01	6.79	5.63	5.59	SAMEA98158918	marine metagenome
MOKOT_OdontostomatidC_EpabebeII_OF2+MedBc	JAAOEH01	6.72	5.63	5.54	SAMN14008812	viral metagenome
MOKOT_OdontostomatidC_EpabebeII_OF2+MedBc	OVPX01	6.54	5.63	5.39	SAMN07839250	wastewater metagenome
MOKOT_OdontostomatidC_EpabebeII_OF2+MedBc	WXVY01	6.44	5.63	5.3	SAMN10622321	Ceratopteris richardii
MOKOT_OdontostomatidC_EpabebeII_OF2+MedBc	JAAEFE01	6.36	5.63	5.24	SAMN13615772	Asparagopsis taxiformis
MOKOT_OdontostomatidC_EpabebeII_OF2+MedBc	ORIZ01	6.35	4.93	5.23	SAMN06267865	marine metagenome
MOKOT_OdontostomatidC_EpabebeII_OF2+MedBc	JAHSVC01	6.28	5.63	5.17	SAMN19591864	Areca catechu
MOKOT_OdontostomatidC_EpabebeII_OF2+MedBc	JAEEGH01	6.26	5.63	5.15	SAMN16246544	gut metagenome
MOKOT_OdontostomatidC_EpabebeII_OF2+MedBc	JAEEGI01	6.26	5.63	5.15	SAMN16246545	gut metagenome
MOKOT_OdontostomatidC_EpabebeII_OF2+MedBc	JAEEGJ01	6.26	5.63	5.15	SAMN16246546	gut metagenome
MOKOT_OdontostomatidC_EpabebeII_OF2+MedBc	JAEEGK01	6.26	5.63	5.15	SAMN16246547	gut metagenome
MOKOT_OdontostomatidC_EpabebeII_OF2+MedBc	JAEEGL01	6.26	5.63	5.15	SAMN16246548	gut metagenome
MOKOT_OdontostomatidC_EpabebeII_OF2+MedBc	FPLK01	6.25	4.93	5.15	SAMEA4535797	metagenome
MOKOT_OdontostomatidC_EpabebeII_OF2+MedBc	RCNA01	6.24	5.63	5.14	SAMN09708233	marine sediment metagenome
MOKOT_OdontostomatidC_EpabebeII_OF2+MedBc	FYAE01	6.23	5.63	5.13	SAMEA104077226	Solanum verrucosum
MOKOT_OdontostomatidC_EpabebeII_OF2+MedBc	JACCDP01	6.12	5.63	5.04	SAMN15323441	freshwater metagenome
MOKOT_OdontostomatidC_EpabebeII_OF2+MedBc	JACCDU01	6.11	5.63	5.03	SAMN15323447	freshwater metagenome
MOKOT_OdontostomatidC_EpabebeII_OF2+MedBc	JACCEA01	6.11	5.63	5.03	SAMN15323453	freshwater metagenome
MOKOT_OdontostomatidC_EpabebeII_OF2+MedBc	LXGH01	6.1	5.63	5.02	SAMN04849255	Eleusine coracana subsp. coracana
MOKOT_OdontostomatidC_EpabebeII_OF2+MedBc	JACCDY01	6.08	5.63	5.01	SAMN15323451	freshwater metagenome
MOKOT_OdontostomatidC_EpabebeII_OF2+MedBc	UZAP01	6.08	5.63	5	SAMN06266248	marine metagenome
MOKOT_OdontostomatidC_EpabebeII_OF2+MedBc	OFLI01	5.99	4.93	4.93	SAMEA4005038	seawater metagenome
MOKOT_OdontostomatidC_EpabebeII_OF2+MedBc	JAAUXZ01	5.91	4.93	4.86	SAMN14350119	marine sediment metagenome
MOKOT_OdontostomatidC_EpabebeII_OF2+MedBc	ORER01	5.89	4.93	4.85	SAMN06267177	marine metagenome
MOKOT_OdontostomatidC_EpabebeII_OF2+MedBc	OWNU01	5.89	4.93	4.85	SAMN06267174	marine metagenome
MOKOT_OdontostomatidC_EpabebeII_OF2+MedBc	OVSD01	5.89	4.93	4.85	SAMN07839324	wastewater metagenome
MOKOT_OdontostomatidC_EpabebeII_OF2+MedBc	VFQM01	5.89	4.93	4.85	SAMN10412369	mine tailings metagenome
MOKOT_OdontostomatidC_EpabebeII_OF2+MedBc	OFKZ01	5.88	4.93	4.84	SAMEA104347429	marine metagenome
MOKOT_OdontostomatidC_EpabebeII_OF2+MedBc	UOYM01	5.88	4.93	4.84	SAMN06267193	marine metagenome
MOKOT_OdontostomatidC_EpabebeII_OF2+MedBc	OVPW01	5.83	4.93	4.8	SAMN07839267	wastewater metagenome
MOKOT_OdontostomatidC_EpabebeII_OF2+MedBc	FLMP01	5.82	4.93	4.79	SAMEA4017660	seawater metagenome
MOKOT_OdontostomatidC_EpabebeII_OF2+MedBc	OVQN01	5.8	4.93	4.77	SAMN07839273	wastewater metagenome
MOKOT_OdontostomatidC_EpabebeII_OF2+MedBc	UPXH01	5.78	4.93	4.76	SAMN06267186	marine metagenome
MOKOT_OdontostomatidC_EpabebeII_OF2+MedBc	JAEEGG01	5.69	4.93	4.69	SAMN16246543	gut metagenome
MOKOT_OdontostomatidC_EpabebeII_OF2+MedBc	NBJL03	5.69	4.93	4.69	SAMN06645420	Entodinium caudatum
MOKOT_OdontostomatidC_EpabebeII_OF2+MedBc	PVIN01	5.69	4.93	4.69	SAMN07678109	Rangifer tarandus
MOKOT_OdontostomatidC_EpabebeII_OF2+MedBc	REGX01	5.69	4.93	4.69	SAMN08335021	bovine gut metagenome
MOKOT_OdontostomatidC_EpabebeII_OF2+MedBc	VKOL01	5.69	4.93	4.69	SAMN10436610	gut metagenome
MOKOT_OdontostomatidC_EpabebeII_OF2+MedBc	VKOM01	5.69	4.93	4.69	SAMN10436611	gut metagenome
MOKOT_OdontostomatidC_EpabebeII_OF2+MedBc	CACRSD01	5.66	4.93	4.66	SAMEA6062056	Triticum dicoccoides
MOKOT_OdontostomatidC_EpabebeII_OF2+MedBc	WNHA01	5.66	4.93	4.66	SAMN13041385	Triticum dicoccoides
MOKOT_OdontostomatidC_EpabebeII_OF2+MedBc	JAAWVQ01	5.57	4.93	4.59	SAMN13737660	Polyodon spathula
MOKOT_OdontostomatidC_EpabebeII_OF2+MedBc	CAJNOS01	5.56	4.93	4.58	SAMEA8110765	Bubalus bubalis bubalis
MOKOT_OdontostomatidC_EpabebeII_OF2+MedBc	CACRSF01	5.53	4.93	4.55	SAMEA6062055	Triticum aestivum
MOKOT_OdontostomatidC_EpabebeII_OF2+MedBc	JACSIS01	5.53	4.93	4.55	SAMN13567722	Triticum aestivum subsp. tibeticum
MOKOT_OdontostomatidC_EpabebeII_OF2+MedBc	UYMI01	5.4	4.23	4.44	SAMN06266243	marine metagenome
MOKOT_OdontostomatidC_EpabebeII_OF2+MedBc	UYOA01	5.39	4.93	4.44	SAMN07414803	wastewater metagenome
MOKOT_OdontostomatidC_EpabebeII_OF2+MedBc	WBZP01	5.34	4.93	4.39	SAMN12412401	activated sludge metagenome
MOKOT_OdontostomatidC_EpabebeII_OF2+MedBc	OVOS01	5.33	4.23	4.39	SAMN07839264	wastewater metagenome
MOKOT_OdontostomatidC_EpabebeII_OF2+MedBc	OVPB01	5.32	4.23	4.38	SAMN07839317	wastewater metagenome
MOKOT_OdontostomatidC_EpabebeII_OF2+MedBc	FLTJ01	5.31	4.23	4.37	SAMEA4058768	metagenome
MOKOT_OdontostomatidC_EpabebeII_OF2+MedBc	OREI01	5.31	4.23	4.37	SAMN06264493	marine metagenome
MOKOT_OdontostomatidC_EpabebeII_OF2+MedBc	UYPR01	5.31	4.23	4.37	SAMN05421998	marine metagenome
MOKOT_OdontostomatidC_EpabebeII_OF2+MedBc	UYQE01	5.31	4.23	4.37	SAMN06267191	marine metagenome
MOKOT_OdontostomatidC_EpabebeII_OF2+MedBc	FYAB01	5.29	4.93	4.36	SAMEA104077226	Solanum verrucosum
IS7_3S6A_Smimeticum_OF3+OR5	OBEP01	30.04	21.92	25.28	SAMEA104233387	metagenome
IS7_3S6A_Smimeticum_OF3+OR5	OBRS01	17.07	13.01	14.36	SAMEA104233387	metagenome
IS7_3S6A_Smimeticum_OF3+OR5	OBAT01	16.14	12.33	13.58	SAMEA104233387	metagenome
IS7_3S6A_Smimeticum_OF3+OR5	FPLS01	15.07	11.64	12.68	SAMEA4535798	metagenome
IS7_3S6A_Smimeticum_OF3+OR5	FPLL01	12.16	9.59	10.23	SAMEA4535798	metagenome
IS7_3S6A_Smimeticum_OF3+OR5	FUFK01	12.1	9.59	10.19	SAMEA51879418	metagenome
IS7_3S6A_Smimeticum_OF3+OR5	JACCEE01	12.1	9.59	10.18	SAMN15323457	freshwater metagenome
IS7_3S6A_Smimeticum_OF3+OR5	FPLP01	11.3	8.9	9.51	SAMEA4535801	metagenome
IS7_3S6A_Smimeticum_OF3+OR5	FLTM01	11.18	8.9	9.41	SAMEA4058770	metagenome
IS7_3S6A_Smimeticum_OF3+OR5	JAHZTN01	11.16	8.9	9.39	SAMN18038651	wastewater metagenome
IS7_3S6A_Smimeticum_OF3+OR5	JAHZTO01	11.16	8.9	9.39	SAMN18038652	wastewater metagenome
IS7_3S6A_Smimeticum_OF3+OR5	JACCDQ01	11.12	8.9	9.36	SAMN15323442	freshwater metagenome
IS7_3S6A_Smimeticum_OF3+OR5	UXHL01	10.61	8.22	8.93	SAMN04348631	marine metagenome
IS7_3S6A_Smimeticum_OF3+OR5	JAHZTR01	10.37	8.22	8.72	SAMN18038655	wastewater metagenome
IS7_3S6A_Smimeticum_OF3+OR5	JAHZTJ01	10.21	8.22	8.59	SAMN18038647	wastewater metagenome
IS7_3S6A_Smimeticum_OF3+OR5	JAHZTE01	10.16	8.22	8.55	SAMN18038642	wastewater metagenome
IS7_3S6A_Smimeticum_OF3+OR5	VFQM01	9.71	7.53	8.17	SAMN10412369	mine tailings metagenome
IS7_3S6A_Smimeticum_OF3+OR5	JAAOEH01	9.6	7.53	8.08	SAMN14008812	viral metagenome
IS7_3S6A_Smimeticum_OF3+OR5	JACRUT01	9.25	7.53	7.78	SAMN14599990	wood decay metagenome
IS7_3S6A_Smimeticum_OF3+OR5	JACCDS01	9.23	7.53	7.77	SAMN15323445	freshwater metagenome
IS7_3S6A_Smimeticum_OF3+OR5	JACCDV01	9.22	7.53	7.76	SAMN15323448	freshwater metagenome
IS7_3S6A_Smimeticum_OF3+OR5	JACCEC01	9.2	7.53	7.74	SAMN15323455	freshwater metagenome
IS7_3S6A_Smimeticum_OF3+OR5	FLTL01	9.17	7.53	7.72	SAMEA4058767	metagenome
IS7_3S6A_Smimeticum_OF3+OR5	PJEL01	9.14	7.53	7.69	SAMN08108733	invertebrate metagenome
IS7_3S6A_Smimeticum_OF3+OR5	OVSD01	8.77	6.85	7.38	SAMN07839324	wastewater metagenome
IS7_3S6A_Smimeticum_OF3+OR5	VFQT01	8.3	6.85	6.99	SAMN10412376	mine tailings metagenome
IS7_3S6A_Smimeticum_OF3+OR5	JAAEFE01	8.3	6.85	6.98	SAMN13615772	Asparagopsis taxiformis
IS7_3S6A_Smimeticum_OF3+OR5	JAAIGE01	8.27	6.85	6.96	SAMN13974128	phyllosphere metagenome
IS7_3S6A_Smimeticum_OF3+OR5	JACCDR01	8.26	6.85	6.95	SAMN15323443	freshwater metagenome
IS7_3S6A_Smimeticum_OF3+OR5	JACCDP01	8.26	6.85	6.95	SAMN15323441	freshwater metagenome
IS7_3S6A_Smimeticum_OF3+OR5	JACCEA01	8.25	6.85	6.94	SAMN15323453	freshwater metagenome
IS7_3S6A_Smimeticum_OF3+OR5	UZAP01	8.21	6.85	6.91	SAMN06266248	marine metagenome
IS7_3S6A_Smimeticum_OF3+OR5	OVOS01	8.17	6.16	6.87	SAMN07839264	wastewater metagenome
IS7_3S6A_Smimeticum_OF3+OR5	FPLK01	8.15	6.16	6.86	SAMEA4535797	metagenome
IS7_3S6A_Smimeticum_OF3+OR5	JAHQYO01	7.76	6.16	6.53	SAMN19101961	aquatic metagenome
IS7_3S6A_Smimeticum_OF3+OR5	MEHZ01	7.74	6.16	6.51	SAMN05514161	marine metagenome
IS7_3S6A_Smimeticum_OF3+OR5	PVBE01	7.74	6.16	6.51	SAMN08397723	marine metagenome
IS7_3S6A_Smimeticum_OF3+OR5	CAJNOS01	7.49	6.16	6.3	SAMEA8110765	Bubalus bubalis bubalis
IS7_3S6A_Smimeticum_OF3+OR5	JAEEGH01	7.49	6.16	6.3	SAMN16246544	gut metagenome
IS7_3S6A_Smimeticum_OF3+OR5	JAEEGI01	7.49	6.16	6.3	SAMN16246545	gut metagenome
IS7_3S6A_Smimeticum_OF3+OR5	JAEEGJ01	7.49	6.16	6.3	SAMN16246546	gut metagenome
IS7_3S6A_Smimeticum_OF3+OR5	JAEEGK01	7.49	6.16	6.3	SAMN16246547	gut metagenome
IS7_3S6A_Smimeticum_OF3+OR5	JAEEGL01	7.49	6.16	6.3	SAMN16246548	gut metagenome
IS7_3S6A_Smimeticum_OF3+OR5	JACCDX01	7.27	6.16	6.12	SAMN15323450	freshwater metagenome
IS7_3S6A_Smimeticum_OF3+OR5	JACCDY01	7.26	6.16	6.11	SAMN15323451	freshwater metagenome
IS7_3S6A_Smimeticum_OF3+OR5	FLTN01	7.26	6.16	6.11	SAMEA4058766	metagenome
IS7_3S6A_Smimeticum_OF3+OR5	JACCDW01	7.26	6.16	6.11	SAMN15323449	freshwater metagenome
IS7_3S6A_Smimeticum_OF3+OR5	UYNX01	7.25	6.16	6.1	SAMN07414804	wastewater metagenome
IS7_3S6A_Smimeticum_OF3+OR5	OREH01	7.22	5.48	6.07	SAMN06265052	marine metagenome
IS7_3S6A_Smimeticum_OF3+OR5	FLTJ01	7.18	5.48	6.04	SAMEA4058768	metagenome
IS7_3S6A_Smimeticum_OF3+OR5	JAIFIE01	7.02	5.48	5.9	SAMN20056600	pig gut metagenome
IS7_3S6A_Smimeticum_OF3+OR5	JAIFIG01	7.02	5.48	5.9	SAMN20056602	pig gut metagenome
IS7_3S6A_Smimeticum_OF3+OR5	JAIFIK01	7.02	5.48	5.9	SAMN20056606	pig gut metagenome
IS7_3S6A_Smimeticum_OF3+OR5	JAIFIP01	7.02	5.48	5.9	SAMN20056611	pig gut metagenome
IS7_3S6A_Smimeticum_OF3+OR5	CADBGE01	6.93	5.48	5.83	SAMEA6152079	uncultured Erysipelotrichaceae bacterium
IS7_3S6A_Smimeticum_OF3+OR5	JAEEGG01	6.93	5.48	5.83	SAMN16246543	gut metagenome
IS7_3S6A_Smimeticum_OF3+OR5	NBJL03	6.93	5.48	5.83	SAMN06645420	Entodinium caudatum
IS7_3S6A_Smimeticum_OF3+OR5	PVIN01	6.93	5.48	5.83	SAMN07678109	Rangifer tarandus
IS7_3S6A_Smimeticum_OF3+OR5	REGX01	6.93	5.48	5.83	SAMN08335021	bovine gut metagenome
IS7_3S6A_Smimeticum_OF3+OR5	VKOK01	6.93	5.48	5.83	SAMN10436609	gut metagenome
IS7_3S6A_Smimeticum_OF3+OR5	VKOL01	6.93	5.48	5.83	SAMN10436610	gut metagenome
IS7_3S6A_Smimeticum_OF3+OR5	VKOM01	6.93	5.48	5.83	SAMN10436611	gut metagenome
IS7_3S6A_Smimeticum_OF3+OR5	WBZO01	6.83	5.48	5.75	SAMN12412400	activated sludge metagenome
IS7_3S6A_Smimeticum_OF3+OR5	JAAVJM01	6.79	5.48	5.71	SAMN14463877	marine metagenome
IS7_3S6A_Smimeticum_OF3+OR5	JACCDZ01	6.79	5.48	5.71	SAMN15323452	freshwater metagenome
IS7_3S6A_Smimeticum_OF3+OR5	OWOM01	6.78	5.48	5.71	SAMN06264512	marine metagenome
IS7_3S6A_Smimeticum_OF3+OR5	OVQN01	6.78	5.48	5.7	SAMN07839273	wastewater metagenome
IS7_3S6A_Smimeticum_OF3+OR5	OOFT01	6.72	5.48	5.66	SAMEA98140918	marine metagenome
IS7_3S6A_Smimeticum_OF3+OR5	RCNC01	6.72	5.48	5.66	SAMN09708231	marine sediment metagenome
IS7_3S6A_Smimeticum_OF3+OR5	UOYH01	6.72	5.48	5.66	SAMN06267185	marine metagenome
IS7_3S6A_Smimeticum_OF3+OR5	JACSEG01	6.58	5.48	5.53	SAMN15705060	viral metagenome
IS7_3S6A_Smimeticum_OF3+OR5	JAEEGF01	6.52	5.48	5.48	SAMN16246542	gut metagenome
IS7_3S6A_Smimeticum_OF3+OR5	JAIFII01	6.45	4.79	5.43	SAMN20056604	pig gut metagenome
IS7_3S6A_Smimeticum_OF3+OR5	OVKL01	6.45	4.79	5.43	SAMEA4349755	metagenome
IS7_3S6A_Smimeticum_OF3+OR5	OVKV01	6.45	4.79	5.43	SAMEA4349753	metagenome
IS7_3S6A_Smimeticum_OF3+OR5	UOYI01	6.39	5.48	5.38	SAMN06267196	marine metagenome
IS7_3S6A_Smimeticum_OF3+OR5	JACCDO01	6.37	5.48	5.36	SAMN15323440	freshwater metagenome
IS7_3S6A_Smimeticum_OF3+OR5	JACCDT01	6.37	5.48	5.36	SAMN15323446	freshwater metagenome
IS7_3S6A_Smimeticum_OF3+OR5	OVPE01	6.36	5.48	5.36	SAMN07839260	wastewater metagenome
IS7_3S6A_Smimeticum_OF3+OR5	JACCDU01	6.36	5.48	5.35	SAMN15323447	freshwater metagenome
IS7_3S6A_Smimeticum_OF3+OR5	JFJP02	6.35	5.48	5.35	SAMN02602958	microbial mat metagenome
IS7_3S6A_Smimeticum_OF3+OR5	JAAIGG01	6.34	5.48	5.33	SAMN13974130	phyllosphere metagenome
IS7_3S6A_Smimeticum_OF3+OR5	JACCDG01	6.31	5.48	5.31	SAMN15323444	freshwater metagenome
IS7_3S6A_Smimeticum_OF3+OR5	OVPB01	6.31	4.79	5.31	SAMN07839317	wastewater metagenome
IS7_3S6A_Smimeticum_OF3+OR5	UYOA01	6.28	5.48	5.29	SAMN07414803	wastewater metagenome
IS7_3S6A_Smimeticum_OF3+OR5	UPTI01	6.27	4.79	5.28	SAMN06266256	marine metagenome
IS7_3S6A_Smimeticum_OF3+OR5	AACY02	6.27	5.48	5.27	SAMN02954345	marine metagenome
IS7_3S6A_Smimeticum_OF3+OR5	FLTK01	6.27	5.48	5.27	SAMEA4058769	metagenome
IS7_3S6A_Smimeticum_OF3+OR5	JACCED01	6.27	5.48	5.27	SAMN15323456	freshwater metagenome
IS7_3S6A_Smimeticum_OF3+OR5	OFKO01	6.27	5.48	5.27	SAMEA104347460	marine metagenome
IS7_3S6A_Smimeticum_OF3+OR5	ORBV01	6.27	5.48	5.27	SAMN06269048	microbial mat metagenome
IS7_3S6A_Smimeticum_OF3+OR5	VFQS01	6.27	5.48	5.27	SAMN10412375	mine tailings metagenome
IS7_3S6A_Smimeticum_OF3+OR5	ORIZ01	6.27	4.79	5.27	SAMN06267865	marine metagenome
IS7_3S6A_Smimeticum_OF3+OR5	WBZM01	6.26	4.79	5.26	SAMN12344346	activated sludge metagenome
IS7_3S6A_Smimeticum_OF3+OR5	LXOW01	6.25	4.79	5.26	SAMN04884650	bovine gut metagenome
IS7_3S6A_Smimeticum_OF3+OR5	UXHN01	6.22	4.79	5.23	SAMN04348632	marine metagenome
IS7_3S6A_Smimeticum_OF3+OR5	OVSC01	6.07	4.79	5.11	SAMN07839286	wastewater metagenome
IS7_3S6A_Smimeticum_OF3+OR5	OVON01	5.89	4.79	4.96	SAMN07839318	wastewater metagenome
IS7_3S6A_Smimeticum_OF3+OR5	OVOV01	5.88	4.79	4.94	SAMN07839311	wastewater metagenome
IS7_3S6A_Smimeticum_OF3+OR5	OVPW01	5.87	4.79	4.94	SAMN07839267	wastewater metagenome
KLAGOS_Mmausi_K_DisF1+MEdBc	OBEP01	102.45	72.54	72.71	SAMEA104233387	metagenome
KLAGOS_Mmausi_K_DisF1+MEdBc	OBAT01	13.48	9.86	9.57	SAMEA104233387	metagenome
KLAGOS_Mmausi_K_DisF1+MEdBc	OBRS01	13.48	9.86	9.57	SAMEA104233387	metagenome
KLAGOS_Mmausi_K_DisF1+MEdBc	FPLS01	10.48	7.75	7.44	SAMEA4535798	metagenome
KLAGOS_Mmausi_K_DisF1+MEdBc	APFE03	8.49	6.34	6.03	SAMN02981512	Pinus taeda
KLAGOS_Mmausi_K_DisF1+MEdBc	JAGKPW01	8.49	6.34	6.03	SAMN17927736	Melaleuca alternifolia
KLAGOS_Mmausi_K_DisF1+MEdBc	JAJFZO01	8.49	6.34	6.03	SAMN21593665	Moringa oleifera
KLAGOS_Mmausi_K_DisF1+MEdBc	LMTP01	8.49	6.34	6.03	SAMN03354659	Pinus lambertiana
KLAGOS_Mmausi_K_DisF1+MEdBc	CACRSD01	7.57	5.63	5.37	SAMEA6062056	Triticum dicoccoides
KLAGOS_Mmausi_K_DisF1+MEdBc	CACRSF01	7.57	5.63	5.37	SAMEA6062055	Triticum aestivum
KLAGOS_Mmausi_K_DisF1+MEdBc	CAJHCC01	7.57	5.63	5.37	SAMEA7376171	Hordeum vulgare subsp. vulgare
KLAGOS_Mmausi_K_DisF1+MEdBc	JADBGQ01	7.57	5.63	5.37	SAMN16250067	Brassica rapa subsp. trilocularis
KLAGOS_Mmausi_K_DisF1+MEdBc	MTTA01	7.57	5.63	5.37	SAMN06216638	Zea mays subsp. mays
KLAGOS_Mmausi_K_DisF1+MEdBc	MTTB01	7.57	5.63	5.37	SAMN06216672	Zea mays subsp. mays
KLAGOS_Mmausi_K_DisF1+MEdBc	WNHA01	7.57	5.63	5.37	SAMN13041385	Triticum dicoccoides
KLAGOS_Mmausi_K_DisF1+MEdBc	FPLP01	7.54	5.63	5.35	SAMEA4535801	metagenome
KLAGOS_Mmausi_K_DisF1+MEdBc	FPLL01	7.52	5.63	5.34	SAMEA4535798	metagenome
KLAGOS_Mmausi_K_DisF1+MEdBc	JACSIS01	6.61	4.93	4.69	SAMN13567722	Triticum aestivum subsp. tibeticum
KLAGOS_Mmausi_K_DisF1+MEdBc	JAAOEH01	6.59	4.93	4.68	SAMN14008812	viral metagenome
KLAGOS_Mmausi_K_DisF1+MEdBc	FPLK01	6.54	4.93	4.64	SAMEA4535797	metagenome
KLAGOS_Mmausi_K_DisF1+MEdBc	CAJCJR01	5.67	4.23	4.02	SAMEA6435262	Hordeum vulgare subsp. vulgare
KLAGOS_Mmausi_K_DisF1+MEdBc	PUCA01	5.67	4.23	4.02	SAMN08429545	Pisum sativum
KLAGOS_Mmausi_K_DisF1+MEdBc	JAHSVC01	5.62	4.23	3.99	SAMN19591864	Areca catechu
KLAGOS_Mmausi_K_DisF1+MEdBc	PYDT01	5.62	4.23	3.99	SAMN08469760	Musa balbisiana
KLAGOS_Mmausi_K_DisF1+MEdBc	MLFT02	5.6	4.23	3.98	SAMN04417068	Capsicum baccatum
KLAGOS_Mmausi_K_DisF1+MEdBc	JAHZTJ01	5.59	4.23	3.97	SAMN18038647	wastewater metagenome
KLAGOS_Mmausi_K_DisF1+MEdBc	JAHZTR01	5.59	4.23	3.97	SAMN18038655	wastewater metagenome
KLAGOS_Mmausi_K_DisF1+MEdBc	JFJP02	5.59	4.23	3.97	SAMN02602958	microbial mat metagenome
KLAGOS_Mmausi_K_DisF1+MEdBc	FLTN01	5.57	4.23	3.96	SAMEA4058766	metagenome
KLAGOS_Mmausi_K_DisF1+MEdBc	JAHIAL01	4.82	3.52	3.42	SAMN17832322	Aegilops bicornis
KLAGOS_Mmausi_K_DisF1+MEdBc	JAIQDR01	4.82	3.52	3.42	SAMN19471525	Artocarpus heterophyllus
KLAGOS_Mmausi_K_DisF1+MEdBc	NMPL03	4.76	3.52	3.38	SAMN07284949	Triticum aestivum
KLAGOS_Mmausi_K_DisF1+MEdBc	FLTM01	4.73	3.52	3.36	SAMEA4058770	metagenome
KLAGOS_Mmausi_K_DisF1+MEdBc	JADCRB01	4.73	3.52	3.36	SAMN14929539	Carallia brachiata
KLAGOS_Mmausi_K_DisF1+MEdBc	VCHN02	4.73	3.52	3.36	SAMN11640747	Sequoiadendron giganteum
KLAGOS_Mmausi_K_DisF1+MEdBc	JAHZTN01	4.73	3.52	3.35	SAMN18038651	wastewater metagenome
KLAGOS_Mmausi_K_DisF1+MEdBc	LIHL02	4.71	3.52	3.34	SAMN03704235	Juglans regia
KLAGOS_Mmausi_K_DisF1+MEdBc	JAAIGE01	4.71	3.52	3.34	SAMN13974128	phyllosphere metagenome
KLAGOS_Mmausi_K_DisF1+MEdBc	JACZYZ01	4.7	3.52	3.33	SAMN15498546	Gossypium tomentosum
KLAGOS_Mmausi_K_DisF1+MEdBc	JAGEVE01	4.7	3.52	3.33	SAMN18079028	Gossypium hirsutum
KLAGOS_Mmausi_K_DisF1+MEdBc	QKXD01	4.7	3.52	3.33	SAMN09222897	Pogostemon cablin
KLAGOS_Mmausi_K_DisF1+MEdBc	VKGE01	4.7	3.52	3.33	SAMN11289623	Gossypium tomentosum
KLAGOS_Mmausi_K_DisF1+MEdBc	FXZZ01	4.69	3.52	3.33	SAMEA104077226	Solanum verrucosum
KLAGOS_Mmausi_K_DisF1+MEdBc	FYAB01	4.69	3.52	3.33	SAMEA104077226	Solanum verrucosum
KLAGOS_Mmausi_K_DisF1+MEdBc	FYAC01	4.69	3.52	3.33	SAMEA104077226	Solanum verrucosum
KLAGOS_Mmausi_K_DisF1+MEdBc	FYAE01	4.69	3.52	3.33	SAMEA104077226	Solanum verrucosum
KLAGOS_Mmausi_K_DisF1+MEdBc	JABUFF01	4.69	3.52	3.33	SAMN15065989	Aristotelia chilensis
KLAGOS_Mmausi_K_DisF1+MEdBc	SSTE01	4.69	3.52	3.33	SAMN11381272	Cucumis melo var. makuwa
KLAGOS_Mmausi_K_DisF1+MEdBc	CDFG01	4.66	3.52	3.31	SAMEA3111748	Acanthamoeba lenticulata
KLAGOS_Mmausi_K_DisF1+MEdBc	JAJBZN01	4.66	3.52	3.31	SAMN15394833	Phaseolus lunatus
KLAGOS_Mmausi_K_DisF1+MEdBc	QAOC01	4.65	3.52	3.3	SAMN08442479	Begonia fuchsioides
KLAGOS_Mmausi_K_DisF1+MEdBc	CAJEWS01	4.65	3.52	3.3	SAMEA7089060	Triticum aestivum
KLAGOS_Mmausi_K_DisF1+MEdBc	JAKFYW01	4.63	3.52	3.29	SAMN14080272	drinking water metagenome
KLAGOS_Mmausi_K_DisF1+MEdBc	ASJV01	4.63	3.52	3.28	SAMN01906552	Capsicum annuum var. glabriusculum
KLAGOS_Mmausi_K_DisF1+MEdBc	JAGEPC01	4.63	3.52	3.28	SAMN17672864	Brassica juncea
KLAGOS_Mmausi_K_DisF1+MEdBc	JAGEPD01	4.63	3.52	3.28	SAMN17672863	Brassica juncea
KLAGOS_Mmausi_K_DisF1+MEdBc	JACCDV01	4.63	3.52	3.28	SAMN15323448	freshwater metagenome
KLAGOS_Mmausi_K_DisF1+MEdBc	JACCDQ01	4.6	3.52	3.26	SAMN15323442	freshwater metagenome
KLAGOS_Mmausi_K_DisF1+MEdBc	JACCEE01	4.6	3.52	3.26	SAMN15323457	freshwater metagenome
KLAGOS_Mmausi_K_DisF1+MEdBc	JACRUT01	4.6	3.52	3.26	SAMN14599990	wood decay metagenome
KLAGOS_Mmausi_K_DisF1+MEdBc	JNEO01	4.6	3.52	3.26	SAMN02371520	Basidiobolus meristosporus B9252
KLAGOS_Mmausi_K_DisF1+MEdBc	CADDYM01	3.81	2.82	2.7	SAMEA6374020	Triticum aestivum
KLAGOS_Mmausi_K_DisF1+MEdBc	CADDYN01	3.81	2.82	2.7	SAMEA6374022	Triticum aestivum
KLAGOS_Mmausi_K_DisF1+MEdBc	CADDYP01	3.81	2.82	2.7	SAMEA6374023	Triticum aestivum
KLAGOS_Mmausi_K_DisF1+MEdBc	CADDYY01	3.81	2.82	2.7	SAMEA6374021	Triticum aestivum
KLAGOS_Mmausi_K_DisF1+MEdBc	FAOM01	3.81	2.82	2.7	SAMEA3663800	Triticum aestivum
KLAGOS_Mmausi_K_DisF1+MEdBc	JSDR01	3.81	2.82	2.7	SAMN03003650	Raphanus sativus
KLAGOS_Mmausi_K_DisF1+MEdBc	OETA01	3.81	2.82	2.7	SAMEA104424263	Triticum aestivum
KLAGOS_Mmausi_K_DisF1+MEdBc	CAJRHR01	3.79	2.82	2.69	SAMEA8666907	Triticum aestivum
KLAGOS_Mmausi_K_DisF1+MEdBc	JAENJI01	3.79	2.82	2.69	SAMN17077276	Pugionium cornutum
KLAGOS_Mmausi_K_DisF1+MEdBc	JAGTWE01	3.79	2.82	2.69	SAMN17901048	Zea mays
KLAGOS_Mmausi_K_DisF1+MEdBc	JAHMMW01	3.79	2.82	2.69	SAMN16880046	Gossypium barbadense
KLAGOS_Mmausi_K_DisF1+MEdBc	JAHZTO01	3.76	2.82	2.67	SAMN18038652	wastewater metagenome
KLAGOS_Mmausi_K_DisF1+MEdBc	CCJR01	3.74	2.82	2.65	SAMEA2007418	Hordeum vulgare subsp. vulgare
KLAGOS_Mmausi_K_DisF1+MEdBc	JAHSPW01	3.74	2.82	2.65	SAMN19489519	Arctostaphylos glauca
KLAGOS_Mmausi_K_DisF1+MEdBc	JAIVGB01	3.74	2.82	2.65	SAMN20326207	Solanum tuberosum
KLAGOS_Mmausi_K_DisF1+MEdBc	JAGDQO01	3.74	2.82	2.65	SAMN17974349	Solanum appendiculatum
KLAGOS_Mmausi_K_DisF1+MEdBc	FUFK01	3.73	2.82	2.65	SAMEA51879418	metagenome
KLAGOS_Mmausi_K_DisF1+MEdBc	JAAIGF01	3.73	2.82	2.65	SAMN13974129	phyllosphere metagenome
KLAGOS_Mmausi_K_DisF1+MEdBc	JAAUYK01	3.73	2.82	2.65	SAMN14350223	marine sediment metagenome
KLAGOS_Mmausi_K_DisF1+MEdBc	JXRI01	3.73	2.82	2.65	SAMN03284653	Saccharina japonica
KLAGOS_Mmausi_K_DisF1+MEdBc	ORMF01	3.73	2.82	2.65	SAMEA104232316	groundwater metagenome
KLAGOS_Mmausi_K_DisF1+MEdBc	AENI03	3.72	2.82	2.64	SAMN02981293	Brassica rapa
KLAGOS_Mmausi_K_DisF1+MEdBc	JAATWR01	3.72	2.82	2.64	SAMN14466390	Brassica juncea
KLAGOS_Mmausi_K_DisF1+MEdBc	JADMCG01	3.72	2.82	2.64	SAMN02741811	Brassica juncea
KLAGOS_Mmausi_K_DisF1+MEdBc	JAGFWT01	3.72	2.82	2.64	SAMN18079113	Gossypium hirsutum
KLAGOS_Mmausi_K_DisF1+MEdBc	JAGKQM01	3.72	2.82	2.64	SAMN14670173	Brassica napus
KLAGOS_Mmausi_K_DisF1+MEdBc	JAHMMX01	3.72	2.82	2.64	SAMN16880047	Gossypium hirsutum
KLAGOS_Mmausi_K_DisF1+MEdBc	JAINTL01	3.72	2.82	2.64	SAMN19116135	Vitellaria paradoxa
KLAGOS_Mmausi_K_DisF1+MEdBc	JAJNAW01	3.72	2.82	2.64	SAMN23382612	Brassica balearica
KLAGOS_Mmausi_K_DisF1+MEdBc	JMKK02	3.72	2.82	2.64	SAMN02742820	Brassica napus
KLAGOS_Mmausi_K_DisF1+MEdBc	NCAA01	3.72	2.82	2.64	SAMN06352036	Nicotiana tabacum
KLAGOS_Mmausi_K_DisF1+MEdBc	PUWZ01	3.72	2.82	2.64	SAMN08604995	Papaver somniferum
KLAGOS_Mmausi_K_DisF1+MEdBc	QGDF01	3.72	2.82	2.64	SAMN09098536	Lolium multiflorum
KLAGOS_Mmausi_K_DisF1+MEdBc	VCQX01	3.72	2.82	2.64	SAMN10345424	Gossypium hirsutum
KLAGOS_Mmausi_K_DisF1+MEdBc	VCQY01	3.72	2.82	2.64	SAMN10345425	Gossypium hirsutum
KLAGOS_Mmausi_K_DisF1+MEdBc	VKGJ01	3.72	2.82	2.64	SAMN11351207	Gossypium hirsutum
KLAGOS_Mmausi_K_DisF1+MEdBc	WHZS01	3.72	2.82	2.64	SAMN12996754	Brassica rapa
KLAGOS_Mmausi_K_DisF1+MEdBc	CAJHCA01	3.71	2.82	2.63	SAMEA7376166	Hordeum vulgare subsp. vulgare
KLAGOS_Mmausi_K_DisF1+MEdBc	CAJV01	3.71	2.82	2.63	SAMEA3146283	Hordeum vulgare subsp. vulgare
OP034699_Mylestoma_FRESHO	OBEP01	136.23	81.07	81.06	SAMEA104233387	metagenome
OP034699_Mylestoma_FRESHO	OBAT01	13.31	8.28	7.92	SAMEA104233387	metagenome
OP034699_Mylestoma_FRESHO	OBRS01	13.31	8.28	7.92	SAMEA104233387	metagenome
OP034699_Mylestoma_FRESHO	FPLS01	11.31	7.1	6.73	SAMEA4535798	metagenome
OP034699_Mylestoma_FRESHO	FPLL01	9.31	5.92	5.54	SAMEA4535798	metagenome
OP034699_Mylestoma_FRESHO	JAAOEH01	7.57	4.73	4.5	SAMN14008812	viral metagenome
OP034699_Mylestoma_FRESHO	LMTP01	7.34	4.73	4.37	SAMN03354659	Pinus lambertiana
OP034699_Mylestoma_FRESHO	FLTN01	6.6	4.14	3.93	SAMEA4058766	metagenome
OP034699_Mylestoma_FRESHO	APFE03	6.45	4.14	3.84	SAMN02981512	Pinus taeda
OP034699_Mylestoma_FRESHO	JACCDV01	6.42	4.14	3.82	SAMN15323448	freshwater metagenome
OP034699_Mylestoma_FRESHO	CACRSD01	6.35	4.14	3.78	SAMEA6062056	Triticum dicoccoides
OP034699_Mylestoma_FRESHO	CACRSF01	6.35	4.14	3.78	SAMEA6062055	Triticum aestivum
OP034699_Mylestoma_FRESHO	MTTA01	6.35	4.14	3.78	SAMN06216638	Zea mays subsp. mays
OP034699_Mylestoma_FRESHO	MTTB01	6.35	4.14	3.78	SAMN06216672	Zea mays subsp. mays
OP034699_Mylestoma_FRESHO	WNHA01	6.35	4.14	3.78	SAMN13041385	Triticum dicoccoides
OP034699_Mylestoma_FRESHO	NCAA01	5.6	3.55	3.33	SAMN06352036	Nicotiana tabacum
OP034699_Mylestoma_FRESHO	FPLP01	5.6	3.55	3.33	SAMEA4535801	metagenome
OP034699_Mylestoma_FRESHO	JACZYZ01	5.58	3.55	3.32	SAMN15498546	Gossypium tomentosum
OP034699_Mylestoma_FRESHO	JADBGQ01	5.58	3.55	3.32	SAMN16250067	Brassica rapa subsp. trilocularis
OP034699_Mylestoma_FRESHO	MLFT02	5.58	3.55	3.32	SAMN04417068	Capsicum baccatum
OP034699_Mylestoma_FRESHO	VKGE01	5.58	3.55	3.32	SAMN11289623	Gossypium tomentosum
OP034699_Mylestoma_FRESHO	JACCDN01	5.54	3.55	3.3	SAMN15323439	freshwater metagenome
OP034699_Mylestoma_FRESHO	FUFK01	5.54	3.55	3.3	SAMEA51879418	metagenome
OP034699_Mylestoma_FRESHO	FPLK01	5.48	3.55	3.26	SAMEA4535797	metagenome
OP034699_Mylestoma_FRESHO	CAJHCC01	5.46	3.55	3.25	SAMEA7376171	Hordeum vulgare subsp. vulgare
OP034699_Mylestoma_FRESHO	JAGKPW01	5.46	3.55	3.25	SAMN17927736	Melaleuca alternifolia
OP034699_Mylestoma_FRESHO	JACCDQ01	5.41	3.55	3.22	SAMN15323442	freshwater metagenome
OP034699_Mylestoma_FRESHO	JACCDR01	5.41	3.55	3.22	SAMN15323443	freshwater metagenome
OP034699_Mylestoma_FRESHO	JAHZTJ01	5.41	3.55	3.22	SAMN18038647	wastewater metagenome
OP034699_Mylestoma_FRESHO	JACRUT01	5.4	3.55	3.21	SAMN14599990	wood decay metagenome
OP034699_Mylestoma_FRESHO	JACSIS01	5.39	3.55	3.21	SAMN13567722	Triticum aestivum subsp. tibeticum
OP034699_Mylestoma_FRESHO	JAAIGE01	4.74	2.96	2.82	SAMN13974128	phyllosphere metagenome
OP034699_Mylestoma_FRESHO	JAGEVE01	4.7	2.96	2.79	SAMN18079028	Gossypium hirsutum
OP034699_Mylestoma_FRESHO	JAHSVC01	4.7	2.96	2.79	SAMN19591864	Areca catechu
OP034699_Mylestoma_FRESHO	JAJFZO01	4.7	2.96	2.79	SAMN21593665	Moringa oleifera
OP034699_Mylestoma_FRESHO	QKXD01	4.7	2.96	2.79	SAMN09222897	Pogostemon cablin
OP034699_Mylestoma_FRESHO	UWTG01	4.68	2.96	2.79	SAMN05389822	bioreactor metagenome
OP034699_Mylestoma_FRESHO	AYMY01	4.65	2.96	2.76	SAMN02316627	Nicotiana tabacum
OP034699_Mylestoma_FRESHO	JACCEE01	4.65	2.96	2.76	SAMN15323457	freshwater metagenome
OP034699_Mylestoma_FRESHO	CAJEWS01	4.63	2.96	2.75	SAMEA7089060	Triticum aestivum
OP034699_Mylestoma_FRESHO	JAATWR01	4.61	2.96	2.74	SAMN14466390	Brassica juncea
OP034699_Mylestoma_FRESHO	JAGEPC01	4.61	2.96	2.74	SAMN17672864	Brassica juncea
OP034699_Mylestoma_FRESHO	JAGKQM01	4.61	2.96	2.74	SAMN14670173	Brassica napus
OP034699_Mylestoma_FRESHO	VCQX01	4.61	2.96	2.74	SAMN10345424	Gossypium hirsutum
OP034699_Mylestoma_FRESHO	FLTL01	4.56	2.96	2.71	SAMEA4058767	metagenome
OP034699_Mylestoma_FRESHO	JAHQJW01	4.55	2.96	2.7	SAMN19222203	Camellia sinensis var. assamica
OP034699_Mylestoma_FRESHO	JAHZTN01	4.54	2.96	2.7	SAMN18038651	wastewater metagenome
OP034699_Mylestoma_FRESHO	JFJP02	4.41	2.96	2.63	SAMN02602958	microbial mat metagenome
OP034699_Mylestoma_FRESHO	JACEFZ01	3.83	2.37	2.28	SAMN15523447	Cepaea nemoralis
OP034699_Mylestoma_FRESHO	UWTC01	3.82	2.37	2.27	SAMN05389827	bioreactor metagenome
OP034699_Mylestoma_FRESHO	AACY02	3.78	2.37	2.25	SAMN02954345	marine metagenome
OP034699_Mylestoma_FRESHO	JAAIGF01	3.77	2.37	2.24	SAMN13974129	phyllosphere metagenome
OP034699_Mylestoma_FRESHO	UYOA01	3.77	2.37	2.24	SAMN07414803	wastewater metagenome
OP034699_Mylestoma_FRESHO	AWOJ01	3.76	2.37	2.24	SAMN02316628	Nicotiana tabacum
OP034699_Mylestoma_FRESHO	AWOK01	3.76	2.37	2.24	SAMN02316629	Nicotiana tabacum
OP034699_Mylestoma_FRESHO	JADCRB01	3.76	2.37	2.24	SAMN14929539	Carallia brachiata
OP034699_Mylestoma_FRESHO	VCHN02	3.76	2.37	2.24	SAMN11640747	Sequoiadendron giganteum
OP034699_Mylestoma_FRESHO	BFEA01	3.74	2.37	2.23	SAMD00044344	Chara braunii
OP034699_Mylestoma_FRESHO	CCJR01	3.74	2.37	2.23	SAMEA2007418	Hordeum vulgare subsp. vulgare
OP034699_Mylestoma_FRESHO	JAHSPW01	3.74	2.37	2.23	SAMN19489519	Arctostaphylos glauca
OP034699_Mylestoma_FRESHO	JAIVGB01	3.74	2.37	2.23	SAMN20326207	Solanum tuberosum
OP034699_Mylestoma_FRESHO	AENI03	3.72	2.37	2.21	SAMN02981293	Brassica rapa
OP034699_Mylestoma_FRESHO	ASJV01	3.72	2.37	2.21	SAMN01906552	Capsicum annuum var. glabriusculum
OP034699_Mylestoma_FRESHO	JADMCG01	3.72	2.37	2.21	SAMN02741811	Brassica juncea
OP034699_Mylestoma_FRESHO	JAGEPD01	3.72	2.37	2.21	SAMN17672863	Brassica juncea
OP034699_Mylestoma_FRESHO	JAGFWT01	3.72	2.37	2.21	SAMN18079113	Gossypium hirsutum
OP034699_Mylestoma_FRESHO	JAHMMX01	3.72	2.37	2.21	SAMN16880047	Gossypium hirsutum
OP034699_Mylestoma_FRESHO	JAINTL01	3.72	2.37	2.21	SAMN19116135	Vitellaria paradoxa
OP034699_Mylestoma_FRESHO	JAJNAW01	3.72	2.37	2.21	SAMN23382612	Brassica balearica
OP034699_Mylestoma_FRESHO	JMKK02	3.72	2.37	2.21	SAMN02742820	Brassica napus
OP034699_Mylestoma_FRESHO	PUWZ01	3.72	2.37	2.21	SAMN08604995	Papaver somniferum
OP034699_Mylestoma_FRESHO	QGDF01	3.72	2.37	2.21	SAMN09098536	Lolium multiflorum
OP034699_Mylestoma_FRESHO	VCQY01	3.72	2.37	2.21	SAMN10345425	Gossypium hirsutum
OP034699_Mylestoma_FRESHO	VKGJ01	3.72	2.37	2.21	SAMN11351207	Gossypium hirsutum
OP034699_Mylestoma_FRESHO	WHZS01	3.72	2.37	2.21	SAMN12996754	Brassica rapa
OP034699_Mylestoma_FRESHO	UYNM01	3.7	2.37	2.2	SAMN06458257	wastewater metagenome
OP034699_Mylestoma_FRESHO	NMPL03	3.69	2.37	2.19	SAMN07284949	Triticum aestivum
OP034699_Mylestoma_FRESHO	OVPW01	3.68	2.37	2.19	SAMN07839267	wastewater metagenome
OP034699_Mylestoma_FRESHO	OVQN01	3.68	2.37	2.19	SAMN07839273	wastewater metagenome
OP034699_Mylestoma_FRESHO	JAHQJX01	3.67	2.37	2.19	SAMN19222205	Camellia sinensis
OP034699_Mylestoma_FRESHO	CZHE02	3.65	2.37	2.17	SAMEA3542249	Dioscorea alata
OP034699_Mylestoma_FRESHO	JAHZTR01	3.65	2.37	2.17	SAMN18038655	wastewater metagenome
OP034699_Mylestoma_FRESHO	JAHZTT01	3.65	2.37	2.17	SAMN18038657	wastewater metagenome
OP034699_Mylestoma_FRESHO	JACCEA01	3.64	2.37	2.17	SAMN15323453	freshwater metagenome
OP034699_Mylestoma_FRESHO	UOQH01	3.6	2.37	2.14	SAMN07190887	wastewater metagenome
OP034699_Mylestoma_FRESHO	JADEVD01	3.59	2.37	2.13	SAMN15573960	Raphanus raphanistrum x Raphanus sativus
OP034699_Mylestoma_FRESHO	UXHL01	3.58	2.37	2.13	SAMN04348631	marine metagenome
OP034699_Mylestoma_FRESHO	JACCDS01	3.58	2.37	2.13	SAMN15323445	freshwater metagenome
OP034699_Mylestoma_FRESHO	JACCDX01	3.58	2.37	2.13	SAMN15323450	freshwater metagenome
OP034699_Mylestoma_FRESHO	CAJCJR01	3.56	2.37	2.12	SAMEA6435262	Hordeum vulgare subsp. vulgare
OP034699_Mylestoma_FRESHO	PUCA01	3.56	2.37	2.12	SAMN08429545	Pisum sativum
OP034699_Mylestoma_FRESHO	JAAARO01	3.53	2.37	2.1	SAMN11634134	Tripterygium wilfordii
OP034699_Mylestoma_FRESHO	JAHLKL01	3.53	2.37	2.1	SAMN19471522	Ceriops zippeliana
OP034699_Mylestoma_FRESHO	UYPO01	3.5	2.37	2.08	SAMN08937789	activated sludge metagenome
OP034699_Mylestoma_FRESHO	FXXJ01	3.49	2.37	2.08	SAMEA103910696	Triticum dicoccoides
OP034699_Mylestoma_FRESHO	LSYQ02	3.49	2.37	2.08	SAMN04448013	Triticum dicoccoides
OP034699_Mylestoma_FRESHO	FYAB01	3.47	2.37	2.07	SAMEA104077226	Solanum verrucosum
OP034699_Mylestoma_FRESHO	FYAE01	3.47	2.37	2.07	SAMEA104077226	Solanum verrucosum
OP034699_Mylestoma_FRESHO	AZAQ01	2.97	1.78	1.77	SAMN02720821	Stegodyphus mimosarum
OP034699_Mylestoma_FRESHO	QFEC01	2.97	1.78	1.77	SAMN09010651	Gomphus bonarii
SLATINA_OdontostomatidB_DisF1+O1740R	OBEP01	17.57	13.95	13.84	SAMEA104233387	metagenome
SLATINA_OdontostomatidB_DisF1+O1740R	FUFK01	3.61	3.1	2.84	SAMEA51879418	metagenome
SLATINA_OdontostomatidB_DisF1+O1740R	OBAT01	3.58	3.1	2.82	SAMEA104233387	metagenome
SLATINA_OdontostomatidB_DisF1+O1740R	OBRS01	3.58	3.1	2.82	SAMEA104233387	metagenome
SLATINA_OdontostomatidB_DisF1+O1740R	FPLL01	2.93	2.33	2.31	SAMEA4535798	metagenome
SLATINA_OdontostomatidB_DisF1+O1740R	FPLS01	2.93	2.33	2.31	SAMEA4535798	metagenome
SLATINA_OdontostomatidB_DisF1+O1740R	LMTP01	2.62	2.33	2.07	SAMN03354659	Pinus lambertiana
SLATINA_OdontostomatidB_DisF1+O1740R	JACCDQ01	2.61	2.33	2.05	SAMN15323442	freshwater metagenome
SLATINA_OdontostomatidB_DisF1+O1740R	JACRUT01	2.61	2.33	2.05	SAMN14599990	wood decay metagenome
SLATINA_OdontostomatidB_DisF1+O1740R	JAHZTJ01	2.61	2.33	2.05	SAMN18038647	wastewater metagenome
SLATINA_OdontostomatidB_DisF1+O1740R	PUCA01	1.98	1.55	1.56	SAMN08429545	Pisum sativum
SLATINA_OdontostomatidB_DisF1+O1740R	AZAQ01	1.98	1.55	1.56	SAMN02720821	Stegodyphus mimosarum
SLATINA_OdontostomatidB_DisF1+O1740R	WNKJ01	1.98	1.55	1.56	SAMN12612888	Achatina immaculata
SLATINA_OdontostomatidB_DisF1+O1740R	FLTL01	1.96	1.55	1.54	SAMEA4058767	metagenome
SLATINA_OdontostomatidB_DisF1+O1740R	FLTN01	1.96	1.55	1.54	SAMEA4058766	metagenome
SLATINA_OdontostomatidB_DisF1+O1740R	FLTM01	1.96	1.55	1.54	SAMEA4058770	metagenome
SLATINA_OdontostomatidB_DisF1+O1740R	JAHZTR01	1.96	1.55	1.54	SAMN18038655	wastewater metagenome
SLATINA_OdontostomatidB_DisF1+O1740R	PJEL01	1.96	1.55	1.54	SAMN08108733	invertebrate metagenome
SLATINA_OdontostomatidB_DisF1+O1740R	UWRX01	1.96	1.55	1.54	SAMN08777409	plant metagenome
SLATINA_OdontostomatidB_DisF1+O1740R	UXHL01	1.96	1.55	1.54	SAMN04348631	marine metagenome
SLATINA_OdontostomatidB_DisF1+O1740R	JAAOEH01	1.95	1.55	1.54	SAMN14008812	viral metagenome
SLATINA_OdontostomatidB_DisF1+O1740R	JAAUXV01	1.95	1.55	1.54	SAMN14350114	marine sediment metagenome
SLATINA_OdontostomatidB_DisF1+O1740R	OVPB01	1.95	1.55	1.54	SAMN07839317	wastewater metagenome
SLATINA_OdontostomatidB_DisF1+O1740R	WEZM01	1.64	1.55	1.3	SAMN12924922	Colletotrichum siamense
SLATINA_OdontostomatidB_DisF1+O1740R	RCMY01	1.63	1.55	1.29	SAMN09708234	marine sediment metagenome
SLATINA_OdontostomatidB_DisF1+O1740R	APFE03	1.62	1.55	1.28	SAMN02981512	Pinus taeda
SLATINA_OdontostomatidB_DisF1+O1740R	CADDYM01	1.62	1.55	1.28	SAMEA6374020	Triticum aestivum
SLATINA_OdontostomatidB_DisF1+O1740R	CADDYN01	1.62	1.55	1.28	SAMEA6374022	Triticum aestivum
SLATINA_OdontostomatidB_DisF1+O1740R	LPNX01	1.62	1.55	1.28	SAMN03333061	Pseudotsuga menziesii
SLATINA_OdontostomatidB_DisF1+O1740R	JACCDR01	1.62	1.55	1.28	SAMN15323443	freshwater metagenome
SLATINA_OdontostomatidB_DisF1+O1740R	JAHZTE01	1.62	1.55	1.28	SAMN18038642	wastewater metagenome
SLATINA_OdontostomatidB_DisF1+O1740R	UYNX01	1.62	1.55	1.28	SAMN07414804	wastewater metagenome
SLATINA_OdontostomatidB_DisF1+O1740R	JAJTUP01	1	0.78	0.79	SAMN12811628	Diaporthaceae sp. PMI_573
SLATINA_OdontostomatidB_DisF1+O1740R	VXAW01	1	0.78	0.79	SAMN12253795	Tyrannus savana
SLATINA_OdontostomatidB_DisF1+O1740R	CAKAMQ01	1	0.78	0.79	SAMEA7962349	Sebastes hubbsi
SLATINA_OdontostomatidB_DisF1+O1740R	CAKANF01	1	0.78	0.79	SAMEA7962382	Sebastes paucispinis
SLATINA_OdontostomatidB_DisF1+O1740R	CAKMRO01	1	0.78	0.79	SAMEA7523153	Lasiommata megera
SLATINA_OdontostomatidB_DisF1+O1740R	JAAEJY01	1	0.78	0.79	SAMN12501103	Lupinus albus
SLATINA_OdontostomatidB_DisF1+O1740R	JAEIFZ01	1	0.78	0.79	SAMN16729644	Zaprionus ornatus
SLATINA_OdontostomatidB_DisF1+O1740R	QAOC01	1	0.78	0.79	SAMN08442479	Begonia fuchsioides
SLATINA_OdontostomatidB_DisF1+O1740R	SMLO01	1	0.78	0.79	SAMN08159216	Andrographis paniculata
SLATINA_OdontostomatidB_DisF1+O1740R	WJEG01	1	0.78	0.79	SAMN12076765	Andrographis paniculata
SLATINA_OdontostomatidB_DisF1+O1740R	WOCE01	1	0.78	0.79	SAMN12906581	Lupinus albus
SLATINA_OdontostomatidB_DisF1+O1740R	AAPE02	1	0.78	0.79	SAMN02953645	Myotis lucifugus
SLATINA_OdontostomatidB_DisF1+O1740R	ANKR01	1	0.78	0.79	SAMN01801565	Myotis brandtii
SLATINA_OdontostomatidB_DisF1+O1740R	PVJC01	1	0.78	0.79	SAMN07678148	Murina aurata feae
SLATINA_OdontostomatidB_DisF1+O1740R	APMJ01	1	0.78	0.79	SAMN02981519	Sesamum indicum
SLATINA_OdontostomatidB_DisF1+O1740R	LUAT01	1	0.78	0.79	SAMN02303593	Sesamum indicum
SLATINA_OdontostomatidB_DisF1+O1740R	JACVTC01	1	0.78	0.78	SAMN15902602	Neocallimastix sp. JGI-2020a
SLATINA_OdontostomatidB_DisF1+O1740R	JAIRFE01	1	0.78	0.78	SAMN14380980	Parastagonospora nodorum
SLATINA_OdontostomatidB_DisF1+O1740R	JAIRGF01	1	0.78	0.78	SAMN14380897	Parastagonospora nodorum
SLATINA_OdontostomatidB_DisF1+O1740R	JAIRHX01	1	0.78	0.78	SAMN14380999	Parastagonospora nodorum
SLATINA_OdontostomatidB_DisF1+O1740R	JAIRIC01	1	0.78	0.78	SAMN14380979	Parastagonospora nodorum
SLATINA_OdontostomatidB_DisF1+O1740R	JAIRIK01	1	0.78	0.78	SAMN14381002	Parastagonospora nodorum
SLATINA_OdontostomatidB_DisF1+O1740R	JAIRIL01	1	0.78	0.78	SAMN14380973	Parastagonospora nodorum
SLATINA_OdontostomatidB_DisF1+O1740R	JAIRJF01	1	0.78	0.78	SAMN14380990	Parastagonospora nodorum
SLATINA_OdontostomatidB_DisF1+O1740R	MASO02	1	0.78	0.78	SAMN05235603	Colletotrichum lindemuthianum
SLATINA_OdontostomatidB_DisF1+O1740R	MASP02	1	0.78	0.78	SAMN05235602	Colletotrichum lindemuthianum
SLATINA_OdontostomatidB_DisF1+O1740R	MCOG01	1	0.78	0.78	SAMN05428678	Neocallimastix californiae
SLATINA_OdontostomatidB_DisF1+O1740R	QVWK01	1	0.78	0.78	SAMN09435527	Parastagonospora nodorum
SLATINA_OdontostomatidB_DisF1+O1740R	RAMK01	1	0.78	0.78	SAMN09882625	Neurospora sp. CHS-2018c
SLATINA_OdontostomatidB_DisF1+O1740R	SATZ01	1	0.78	0.78	SAMN10462184	Ascochyta viciae-villosae
SLATINA_OdontostomatidB_DisF1+O1740R	AAYJ01	0.98	0.78	0.78	SAMN02435843	Coxiella burnetii Q321
SLATINA_OdontostomatidB_DisF1+O1740R	BCSF01	0.98	0.78	0.78	SAMD00045684	uncultured marine virus
SLATINA_OdontostomatidB_DisF1+O1740R	CAAABU01	0.98	0.78	0.78	SAMN05518145	bioreactor metagenome
SLATINA_OdontostomatidB_DisF1+O1740R	CAAABY01	0.98	0.78	0.78	SAMN05518145	bioreactor metagenome
SLATINA_OdontostomatidB_DisF1+O1740R	CAAACL01	0.98	0.78	0.78	SAMN05518145	bioreactor metagenome
SLATINA_OdontostomatidB_DisF1+O1740R	CAIW01	0.98	0.78	0.78	SAMEA2272664	Albugo candida
SLATINA_OdontostomatidB_DisF1+O1740R	CAIX01	0.98	0.78	0.78	SAMEA3146300	Albugo candida
SLATINA_OdontostomatidB_DisF1+O1740R	CETX01	0.98	0.78	0.78	SAMEA2623390	marine metagenome
SLATINA_OdontostomatidB_DisF1+O1740R	CEUA01	0.98	0.78	0.78	SAMEA2623079	marine metagenome
SLATINA_OdontostomatidB_DisF1+O1740R	CEUB01	0.98	0.78	0.78	SAMEA2623370	marine metagenome
SLATINA_OdontostomatidB_DisF1+O1740R	CEUF01	0.98	0.78	0.78	SAMEA2623350	marine metagenome
SLATINA_OdontostomatidB_DisF1+O1740R	CEUS01	0.98	0.78	0.78	SAMEA2622837	marine metagenome
SLATINA_OdontostomatidB_DisF1+O1740R	CEVL01	0.98	0.78	0.78	SAMEA2623673	marine metagenome
SLATINA_OdontostomatidB_DisF1+O1740R	CEVP01	0.98	0.78	0.78	SAMEA2623808	marine metagenome
SLATINA_OdontostomatidB_DisF1+O1740R	CEVR01	0.98	0.78	0.78	SAMEA2623734	marine metagenome
SLATINA_OdontostomatidB_DisF1+O1740R	CEVS01	0.98	0.78	0.78	SAMEA2623850	marine metagenome
SLATINA_OdontostomatidB_DisF1+O1740R	CEVW01	0.98	0.78	0.78	SAMEA2623774	marine metagenome
SLATINA_OdontostomatidB_DisF1+O1740R	CEVX01	0.98	0.78	0.78	SAMEA2623886	marine metagenome
SLATINA_OdontostomatidB_DisF1+O1740R	CEWO01	0.98	0.78	0.78	SAMEA2623627	marine metagenome
SLATINA_OdontostomatidB_DisF1+O1740R	CXWJ01	0.98	0.78	0.78	SAMEA3498367	wastewater metagenome
SLATINA_OdontostomatidB_DisF1+O1740R	FTHR01	0.98	0.78	0.78	SAMEA3914831	metagenome
SLATINA_OdontostomatidB_DisF1+O1740R	FTII01	0.98	0.78	0.78	SAMEA3914869	metagenome
SLATINA_OdontostomatidB_DisF1+O1740R	FTIL01	0.98	0.78	0.78	SAMEA3914832	metagenome
SLATINA_OdontostomatidB_DisF1+O1740R	FTJS01	0.98	0.78	0.78	SAMEA3914848	metagenome
SLATINA_OdontostomatidB_DisF1+O1740R	FVAB01	0.98	0.78	0.78	SAMEA4475357	soil metagenome
SLATINA_OdontostomatidB_DisF1+O1740R	JAAIGG01	0.98	0.78	0.78	SAMN13974130	phyllosphere metagenome
SLATINA_OdontostomatidB_DisF1+O1740R	JABUQX01	0.98	0.78	0.78	SAMN14999057	Trachelipus rathkii
SLATINA_OdontostomatidB_DisF1+O1740R	JACZDB01	0.98	0.78	0.78	SAMN15324612	soil metagenome
SLATINA_OdontostomatidB_DisF1+O1740R	JAEUYT01	0.98	0.78	0.78	SAMN17584895	Escherichia coli
SLATINA_OdontostomatidB_DisF1+O1740R	JAJBBZ01	0.98	0.78	0.78	SAMN22211557	Bifidobacterium longum subsp. infantis
SLATINA_OdontostomatidB_DisF1+O1740R	JAKAEV01	0.98	0.78	0.78	SAMN20844218	Thermoplasmata archaeon
SLATINA_OdontostomatidB_DisF1+O1740R	LASR02	0.98	0.78	0.78	SAMN03325311	Paraurostyla sp. PUJRC_G6
SLATINA_OdontostomatidB_DisF1+O1740R	LVVV01	0.98	0.78	0.78	SAMN04568201	Amphinemura sulcicollis
SLATINA_OdontostomatidB_DisF1+O1740R	LXJT01	0.98	0.78	0.78	SAMN04901492	Uroleptopsis citrina
SLATINA_OdontostomatidB_DisF1+O1740R	NPOA01	0.98	0.78	0.78	SAMN07445110	Virgibacillus profundi
SLATINA_OdontostomatidB_DisF1+O1740R	ORGB01	0.98	0.78	0.78	SAMN06266247	marine metagenome
SLATINA_OdontostomatidB_DisF1+O1740R	OVKZ01	0.98	0.78	0.78	SAMEA104210108	metagenome
SLATINA_OdontostomatidB_DisF1+O1740R	OVLE01	0.98	0.78	0.78	SAMEA104210107	metagenome
AY821980_Uncultured_eukaryote_clone_CV1_A2_16	OBEP01	31.73	20	19.97	SAMEA104233387	metagenome
AY821980_Uncultured_eukaryote_clone_CV1_A2_16	OBRS01	5.74	3.75	3.62	SAMEA104233387	metagenome
AY821980_Uncultured_eukaryote_clone_CV1_A2_16	JACEFZ01	4.74	3.12	2.98	SAMN15523447	Cepaea nemoralis
AY821980_Uncultured_eukaryote_clone_CV1_A2_16	FLTN01	3.75	2.5	2.36	SAMEA4058766	metagenome
AY821980_Uncultured_eukaryote_clone_CV1_A2_16	AAWT01	3.74	2.5	2.36	SAMN02953673	Schmidtea mediterranea
AY821980_Uncultured_eukaryote_clone_CV1_A2_16	FPLL01	3.74	2.5	2.36	SAMEA4535798	metagenome
AY821980_Uncultured_eukaryote_clone_CV1_A2_16	FPLS01	3.74	2.5	2.36	SAMEA4535798	metagenome
AY821980_Uncultured_eukaryote_clone_CV1_A2_16	JAJNAC01	3.74	2.5	2.36	SAMN18214781	Schistocerca americana
AY821980_Uncultured_eukaryote_clone_CV1_A2_16	OBAT01	3.74	2.5	2.36	SAMEA104233387	metagenome
AY821980_Uncultured_eukaryote_clone_CV1_A2_16	REGV01	3.74	2.5	2.36	SAMN10185933	Nomia melanderi
AY821980_Uncultured_eukaryote_clone_CV1_A2_16	MQRK01	2.99	1.88	1.88	SAMN05521419	Girardia tigrina
AY821980_Uncultured_eukaryote_clone_CV1_A2_16	AZAQ01	2.97	1.88	1.87	SAMN02720821	Stegodyphus mimosarum
AY821980_Uncultured_eukaryote_clone_CV1_A2_16	QFEC01	2.97	1.88	1.87	SAMN09010651	Gomphus bonarii
AY821980_Uncultured_eukaryote_clone_CV1_A2_16	CACVKI01	2.85	1.88	1.8	SAMEA6503152	Trichogramma evanescens
AY821980_Uncultured_eukaryote_clone_CV1_A2_16	JAIRFE01	2.77	1.88	1.74	SAMN14380980	Parastagonospora nodorum
AY821980_Uncultured_eukaryote_clone_CV1_A2_16	SATZ01	2.77	1.88	1.74	SAMN10462184	Ascochyta viciae-villosae
AY821980_Uncultured_eukaryote_clone_CV1_A2_16	APFE03	2.75	1.88	1.73	SAMN02981512	Pinus taeda
AY821980_Uncultured_eukaryote_clone_CV1_A2_16	CACRSD01	2.75	1.88	1.73	SAMEA6062056	Triticum dicoccoides
AY821980_Uncultured_eukaryote_clone_CV1_A2_16	CACRSF01	2.75	1.88	1.73	SAMEA6062055	Triticum aestivum
AY821980_Uncultured_eukaryote_clone_CV1_A2_16	CADDYN01	2.75	1.88	1.73	SAMEA6374022	Triticum aestivum
AY821980_Uncultured_eukaryote_clone_CV1_A2_16	CADDYP01	2.75	1.88	1.73	SAMEA6374023	Triticum aestivum
AY821980_Uncultured_eukaryote_clone_CV1_A2_16	CADDYY01	2.75	1.88	1.73	SAMEA6374021	Triticum aestivum
AY821980_Uncultured_eukaryote_clone_CV1_A2_16	CAJCJR01	2.75	1.88	1.73	SAMEA6435262	Hordeum vulgare subsp. vulgare
AY821980_Uncultured_eukaryote_clone_CV1_A2_16	CAJCJS01	2.75	1.88	1.73	SAMEA6435259	Orchesella sp. BIOUG14422-C09
AY821980_Uncultured_eukaryote_clone_CV1_A2_16	CAJDKD01	2.75	1.88	1.73	SAMEA6435267	Hordeum vulgare subsp. vulgare
AY821980_Uncultured_eukaryote_clone_CV1_A2_16	CAJEWS01	2.75	1.88	1.73	SAMEA7089060	Triticum aestivum
AY821980_Uncultured_eukaryote_clone_CV1_A2_16	CAJHCA01	2.75	1.88	1.73	SAMEA7376166	Hordeum vulgare subsp. vulgare
AY821980_Uncultured_eukaryote_clone_CV1_A2_16	CAJHCC01	2.75	1.88	1.73	SAMEA7376171	Hordeum vulgare subsp. vulgare
AY821980_Uncultured_eukaryote_clone_CV1_A2_16	FAOM01	2.75	1.88	1.73	SAMEA3663800	Triticum aestivum
AY821980_Uncultured_eukaryote_clone_CV1_A2_16	FLTL01	2.75	1.88	1.73	SAMEA4058767	metagenome
AY821980_Uncultured_eukaryote_clone_CV1_A2_16	FWPY01	2.75	1.88	1.73	SAMEA103941921	Sonneratia alba
AY821980_Uncultured_eukaryote_clone_CV1_A2_16	JAAEEG01	2.75	1.88	1.73	SAMN13508564	Macadamia integrifolia
AY821980_Uncultured_eukaryote_clone_CV1_A2_16	JAAWWY01	2.75	1.88	1.73	SAMN14531593	Datura stramonium
AY821980_Uncultured_eukaryote_clone_CV1_A2_16	JABWTJ01	2.75	1.88	1.73	SAMN14932980	Solanum sitiens
AY821980_Uncultured_eukaryote_clone_CV1_A2_16	JACSIS01	2.75	1.88	1.73	SAMN13567722	Triticum aestivum subsp. tibeticum
AY821980_Uncultured_eukaryote_clone_CV1_A2_16	JACTOG01	2.75	1.88	1.73	SAMN15568055	Raphanus sativus
AY821980_Uncultured_eukaryote_clone_CV1_A2_16	JACXJD01	2.75	1.88	1.73	SAMN16095328	Bretschneidera sinensis
AY821980_Uncultured_eukaryote_clone_CV1_A2_16	JACZFT01	2.75	1.88	1.73	SAMN15568235	Raphanus sativus var. oleiformis
AY821980_Uncultured_eukaryote_clone_CV1_A2_16	JACZFU01	2.75	1.88	1.73	SAMN15568750	Raphanus sativus
AY821980_Uncultured_eukaryote_clone_CV1_A2_16	JACZFV01	2.75	1.88	1.73	SAMN15573790	Raphanus sativus
AY821980_Uncultured_eukaryote_clone_CV1_A2_16	JACZYZ01	2.75	1.88	1.73	SAMN15498546	Gossypium tomentosum
AY821980_Uncultured_eukaryote_clone_CV1_A2_16	JADBGQ01	2.75	1.88	1.73	SAMN16250067	Brassica rapa subsp. trilocularis
AY821980_Uncultured_eukaryote_clone_CV1_A2_16	JAGEVE01	2.75	1.88	1.73	SAMN18079028	Gossypium hirsutum
AY821980_Uncultured_eukaryote_clone_CV1_A2_16	JAGHKL01	2.75	1.88	1.73	SAMN16451473	Triticum aestivum
AY821980_Uncultured_eukaryote_clone_CV1_A2_16	JAGKPW01	2.75	1.88	1.73	SAMN17927736	Melaleuca alternifolia
AY821980_Uncultured_eukaryote_clone_CV1_A2_16	JAHSPW01	2.75	1.88	1.73	SAMN19489519	Arctostaphylos glauca
AY821980_Uncultured_eukaryote_clone_CV1_A2_16	JAHSVC01	2.75	1.88	1.73	SAMN19591864	Areca catechu
AY821980_Uncultured_eukaryote_clone_CV1_A2_16	JAJFZO01	2.75	1.88	1.73	SAMN21593665	Moringa oleifera
AY821980_Uncultured_eukaryote_clone_CV1_A2_16	JAKELQ01	2.75	1.88	1.73	SAMN21592341	Moringa oleifera
AY821980_Uncultured_eukaryote_clone_CV1_A2_16	JSDR01	2.75	1.88	1.73	SAMN03003650	Raphanus sativus
AY821980_Uncultured_eukaryote_clone_CV1_A2_16	LIHL02	2.75	1.88	1.73	SAMN03704235	Juglans regia
AY821980_Uncultured_eukaryote_clone_CV1_A2_16	LMTP01	2.75	1.88	1.73	SAMN03354659	Pinus lambertiana
AY821980_Uncultured_eukaryote_clone_CV1_A2_16	LMWD01	2.75	1.88	1.73	SAMN04161469	Silybum marianum
AY821980_Uncultured_eukaryote_clone_CV1_A2_16	LPNX01	2.75	1.88	1.73	SAMN03333061	Pseudotsuga menziesii
AY821980_Uncultured_eukaryote_clone_CV1_A2_16	MLFT02	2.75	1.88	1.73	SAMN04417068	Capsicum baccatum
AY821980_Uncultured_eukaryote_clone_CV1_A2_16	MTTA01	2.75	1.88	1.73	SAMN06216638	Zea mays subsp. mays
AY821980_Uncultured_eukaryote_clone_CV1_A2_16	MTTB01	2.75	1.88	1.73	SAMN06216672	Zea mays subsp. mays
AY821980_Uncultured_eukaryote_clone_CV1_A2_16	NMPL03	2.75	1.88	1.73	SAMN07284949	Triticum aestivum
AY821980_Uncultured_eukaryote_clone_CV1_A2_16	OETA01	2.75	1.88	1.73	SAMEA104424263	Triticum aestivum
AY821980_Uncultured_eukaryote_clone_CV1_A2_16	PUCA01	2.75	1.88	1.73	SAMN08429545	Pisum sativum
AY821980_Uncultured_eukaryote_clone_CV1_A2_16	UESW01	2.75	1.88	1.73	SAMEA104450374	Calamus simplicifolius
AY821980_Uncultured_eukaryote_clone_CV1_A2_16	UZVR01	2.75	1.88	1.73	SAMEA5145324	Macadamia integrifolia
AY821980_Uncultured_eukaryote_clone_CV1_A2_16	VKGE01	2.75	1.88	1.73	SAMN11289623	Gossypium tomentosum
AY821980_Uncultured_eukaryote_clone_CV1_A2_16	WNHA01	2.75	1.88	1.73	SAMN13041385	Triticum dicoccoides
AY821980_Uncultured_eukaryote_clone_CV1_A2_16	WNKJ01	2.75	1.88	1.73	SAMN12612888	Achatina immaculata
AY821980_Uncultured_eukaryote_clone_CV1_A2_16	JJRW01	1.99	1.25	1.25	SAMN02641903	Loxosceles reclusa
AY821980_Uncultured_eukaryote_clone_CV1_A2_16	MQRL01	1.99	1.25	1.25	SAMN05521440	Dugesia japonica
AY821980_Uncultured_eukaryote_clone_CV1_A2_16	QQSL01	1.99	1.25	1.25	SAMN09487414	Chaetothyriales sp. CBS 134920
AY821980_Uncultured_eukaryote_clone_CV1_A2_16	WUQG01	1.99	1.25	1.25	SAMN13635111	Androctonus mauritanicus
AY821980_Uncultured_eukaryote_clone_CV1_A2_16	LNJA01	1.97	1.25	1.24	SAMN03084337	Mytilus galloprovincialis
AY821980_Uncultured_eukaryote_clone_CV1_A2_16	NQII01	1.97	1.25	1.24	SAMN07418408	Clitarchus hookeri
AY821980_Uncultured_eukaryote_clone_CV1_A2_16	OQUS01	1.97	1.25	1.24	SAMN06314936	seawater metagenome
AY821980_Uncultured_eukaryote_clone_CV1_A2_16	OVLG01	1.97	1.25	1.24	SAMEA104210105	metagenome
AY821980_Uncultured_eukaryote_clone_CV1_A2_16	QVAO01	1.97	1.25	1.24	SAMN09779028	Ctenocephalides felis
AY821980_Uncultured_eukaryote_clone_CV1_A2_16	RDRX01	1.97	1.25	1.24	SAMN07648085	Physella acuta
AY821980_Uncultured_eukaryote_clone_CV1_A2_16	UYJE01	1.97	1.25	1.24	SAMEA104605961	Mytilus galloprovincialis
AY821980_Uncultured_eukaryote_clone_CV1_A2_16	WPIO01	1.97	1.25	1.24	SAMN13426717	Cristatella mucedo
AY821980_Uncultured_eukaryote_clone_CV1_A2_16	JAIRIK01	1.88	1.25	1.18	SAMN14381002	Parastagonospora nodorum
AY821980_Uncultured_eukaryote_clone_CV1_A2_16	OVAN01	1.87	1.25	1.17	SAMEA4640838	Anastatica hierochuntica
AY821980_Uncultured_eukaryote_clone_CV1_A2_16	QKXD01	1.87	1.25	1.17	SAMN09222897	Pogostemon cablin
AY821980_Uncultured_eukaryote_clone_CV1_A2_16	AYRZ02	1.86	1.25	1.17	SAMN02981571	Capsicum annuum
AY821980_Uncultured_eukaryote_clone_CV1_A2_16	JAAOEH01	1.86	1.25	1.17	SAMN14008812	viral metagenome
AY821980_Uncultured_eukaryote_clone_CV1_A2_16	NPHV01	1.86	1.25	1.17	SAMN06445824	Capsicum annuum
AY821980_Uncultured_eukaryote_clone_CV1_A2_16	AAFR03	1.77	1.25	1.12	SAMN02953611	Monodelphis domestica
AY821980_Uncultured_eukaryote_clone_CV1_A2_16	AAKN02	1.77	1.25	1.12	SAMN02981223	Cavia porcellus
AY821980_Uncultured_eukaryote_clone_CV1_A2_16	AANH01	1.77	1.25	1.12	SAMN02981227	Gasterosteus aculeatus
AY821980_Uncultured_eukaryote_clone_CV1_A2_16	AARH03	1.77	1.25	1.12	SAMN02953657	Populus trichocarpa
AY821980_Uncultured_eukaryote_clone_CV1_A2_16	ABRT02	1.77	1.25	1.12	SAMN02445010	Carlito syrichta
AY821980_Uncultured_eukaryote_clone_CV1_A2_16	ACYX03	1.77	1.25	1.12	SAMN02981245	Phoenix dactylifera
AY821980_Uncultured_eukaryote_clone_CV1_A2_16	AENI03	1.77	1.25	1.12	SAMN02981293	Brassica rapa
AY821980_Uncultured_eukaryote_clone_CV1_A2_16	AFYH01	1.77	1.25	1.12	SAMN00138723	Latimeria chalumnae
AY821980_Uncultured_eukaryote_clone_CV1_A2_16	AGKD04	1.77	1.25	1.12	SAMN02749551	Salmo salar
AY821980_Uncultured_eukaryote_clone_CV1_A2_16	ALYE01	1.77	1.25	1.12	SAMN02743920	Gossypium raimondii
AY821980_Uncultured_eukaryote_clone_CV1_A2_16	AMDU01	1.77	1.25	1.12	SAMN00760989	Erinaceus europaeus
AY821980_Uncultured_eukaryote_clone_CV1_A2_16	APLB01	1.77	1.25	1.12	SAMN03267314	Nelumbo nucifera
AY821980_Uncultured_eukaryote_clone_CV1_A2_16	ARYA01	1.77	1.25	1.12	SAMN02262047	Beta vulgaris subsp. vulgaris
AY821980_Uncultured_eukaryote_clone_CV1_A2_16	ATBV01	1.77	1.25	1.12	SAMN02981540	Phoenix dactylifera
AY821980_Uncultured_eukaryote_clone_CV1_A2_16	AYNK01	1.77	1.25	1.12	SAMN02981569	Amanita jacksonii TRTC168611
AY821980_Uncultured_eukaryote_clone_CV1_A2_16	AYOE01	1.77	1.25	1.12	SAMN02981570	Gossypium arboreum
AY821980_Uncultured_eukaryote_clone_CV1_A2_16	AYSR01	1.77	1.25	1.12	SAMN04869859	Branchiostoma belcheri
MF563969_D_pedroenasi	OBEP01	37.86	60.32	60.94	SAMEA104233387	metagenome
MF563969_D_pedroenasi	FPLS01	5.87	9.52	9.45	SAMEA4535798	metagenome
MF563969_D_pedroenasi	OBAT01	4.88	7.94	7.85	SAMEA104233387	metagenome
MF563969_D_pedroenasi	OBRS01	4.88	7.94	7.85	SAMEA104233387	metagenome
MF563969_D_pedroenasi	JACEFZ01	3.96	6.35	6.38	SAMN15523447	Cepaea nemoralis
MF563969_D_pedroenasi	FPLL01	3.91	6.35	6.3	SAMEA4535798	metagenome
MF563969_D_pedroenasi	FUFK01	3.9	6.35	6.28	SAMEA51879418	metagenome
MF563969_D_pedroenasi	OVLG01	2.92	4.76	4.69	SAMEA104210105	metagenome
MF563969_D_pedroenasi	FPLK01	2.91	4.76	4.68	SAMEA4535797	metagenome
MF563969_D_pedroenasi	JAGYYK01	2.91	4.76	4.68	SAMN18721459	Uronychia binucleata
MF563969_D_pedroenasi	OFJZ01	2.91	4.76	4.68	SAMEA104347372	marine metagenome
MF563969_D_pedroenasi	PJEL01	2.91	4.76	4.68	SAMN08108733	invertebrate metagenome
MF563969_D_pedroenasi	JACCEC01	2.91	4.76	4.68	SAMN15323455	freshwater metagenome
MF563969_D_pedroenasi	JAEMOE01	2.91	4.76	4.68	SAMN14680030	aquifer metagenome
MF563969_D_pedroenasi	ORBV01	2.91	4.76	4.68	SAMN06269048	microbial mat metagenome
MF563969_D_pedroenasi	FLTL01	2.89	4.76	4.65	SAMEA4058767	metagenome
MF563969_D_pedroenasi	FLTN01	2.89	4.76	4.65	SAMEA4058766	metagenome
MF563969_D_pedroenasi	SPJK01	2.89	4.76	4.65	SAMN10925997	cold seep metagenome
MF563969_D_pedroenasi	APFE03	1.97	3.17	3.17	SAMN02981512	Pinus taeda
MF563969_D_pedroenasi	UESW01	1.97	3.17	3.17	SAMEA104450374	Calamus simplicifolius
MF563969_D_pedroenasi	AAWT01	1.97	3.17	3.17	SAMN02953673	Schmidtea mediterranea
MF563969_D_pedroenasi	AZAQ01	1.97	3.17	3.17	SAMN02720821	Stegodyphus mimosarum
MF563969_D_pedroenasi	CACVKI01	1.97	3.17	3.17	SAMEA6503152	Trichogramma evanescens
MF563969_D_pedroenasi	JAJNAC01	1.97	3.17	3.17	SAMN18214781	Schistocerca americana
MF563969_D_pedroenasi	LNJA01	1.97	3.17	3.17	SAMN03084337	Mytilus galloprovincialis
MF563969_D_pedroenasi	NQII01	1.97	3.17	3.17	SAMN07418408	Clitarchus hookeri
MF563969_D_pedroenasi	OQUS01	1.97	3.17	3.17	SAMN06314936	seawater metagenome
MF563969_D_pedroenasi	QFEC01	1.97	3.17	3.17	SAMN09010651	Gomphus bonarii
MF563969_D_pedroenasi	QVAO01	1.97	3.17	3.17	SAMN09779028	Ctenocephalides felis
MF563969_D_pedroenasi	RDRX01	1.97	3.17	3.17	SAMN07648085	Physella acuta
MF563969_D_pedroenasi	REGV01	1.97	3.17	3.17	SAMN10185933	Nomia melanderi
MF563969_D_pedroenasi	UYJE01	1.97	3.17	3.17	SAMEA104605961	Mytilus galloprovincialis
MF563969_D_pedroenasi	WPIO01	1.97	3.17	3.17	SAMN13426717	Cristatella mucedo
MF563969_D_pedroenasi	FPLP01	1.94	3.17	3.13	SAMEA4535801	metagenome
MF563969_D_pedroenasi	JAAGNU01	1.94	3.17	3.13	SAMN14000803	Salipiger sp. PrR004
MF563969_D_pedroenasi	JACCDW01	1.94	3.17	3.13	SAMN15323449	freshwater metagenome
MF563969_D_pedroenasi	JAHZTJ01	1.94	3.17	3.13	SAMN18038647	wastewater metagenome
MF563969_D_pedroenasi	MECR01	1.94	3.17	3.13	SAMN05412464	Moneuplotes crassus
MF563969_D_pedroenasi	MRSV01	1.94	3.17	3.13	SAMN05353864	Exiguobacterium profundum
MF563969_D_pedroenasi	QGCX01	1.94	3.17	3.13	SAMN08941163	sediment metagenome
MF563969_D_pedroenasi	VFQQ01	1.94	3.17	3.13	SAMN10412373	mine tailings metagenome
MF563969_D_pedroenasi	VYLE01	1.94	3.17	3.13	SAMN12291771	freshwater metagenome
MF563969_D_pedroenasi	VYLU01	1.94	3.17	3.13	SAMN12291803	freshwater metagenome
MF563969_D_pedroenasi	JAAOEH01	1.92	3.17	3.09	SAMN14008812	viral metagenome
MF563969_D_pedroenasi	AACY02	1.91	3.17	3.08	SAMN02954345	marine metagenome
MF563969_D_pedroenasi	ADNZ03	1.91	3.17	3.08	SAMN03317015	Stylonychia lemnae 2x8/2
MF563969_D_pedroenasi	AMCR02	1.91	3.17	3.08	SAMN02953822	Oxytricha trifallax
MF563969_D_pedroenasi	ARYC01	1.91	3.17	3.08	SAMN02377822	Oxytricha trifallax
MF563969_D_pedroenasi	CAAABI01	1.91	3.17	3.08	SAMN03074213	activated sludge metagenome
MF563969_D_pedroenasi	CAAAFE01	1.91	3.17	3.08	SAMN07581504	freshwater metagenome
MF563969_D_pedroenasi	CAAAFF01	1.91	3.17	3.08	SAMN07581506	freshwater metagenome
MF563969_D_pedroenasi	CAAAJJ01	1.91	3.17	3.08	SAMN06267162	marine metagenome
MF563969_D_pedroenasi	CAIYQI01	1.91	3.17	3.08	SAMEA6955111	uncultured beta proteobacterium
MF563969_D_pedroenasi	CAIYWP01	1.91	3.17	3.08	SAMEA6955739	uncultured Burkholderiales bacterium
MF563969_D_pedroenasi	CCKQ01	1.91	3.17	3.08	SAMEA2594040	Stylonychia lemnae
MF563969_D_pedroenasi	CEQT01	1.91	3.17	3.08	SAMEA2621132	marine metagenome
MF563969_D_pedroenasi	CEST01	1.91	3.17	3.08	SAMEA2621509	marine metagenome
MF563969_D_pedroenasi	CESU01	1.91	3.17	3.08	SAMEA2621401	marine metagenome
MF563969_D_pedroenasi	CEVR01	1.91	3.17	3.08	SAMEA2623734	marine metagenome
MF563969_D_pedroenasi	DAECBK01	1.91	3.17	3.08	SAMN14163461	Escherichia coli
MF563969_D_pedroenasi	FLMP01	1.91	3.17	3.08	SAMEA4017660	seawater metagenome
MF563969_D_pedroenasi	FLTJ01	1.91	3.17	3.08	SAMEA4058768	metagenome
MF563969_D_pedroenasi	FUWD01	1.91	3.17	3.08	SAMEA79048168	metagenome
MF563969_D_pedroenasi	JAABKL01	1.91	3.17	3.08	SAMN10133844	Aurelia coerulea
MF563969_D_pedroenasi	JAAUYA01	1.91	3.17	3.08	SAMN14350120	marine sediment metagenome
MF563969_D_pedroenasi	JAAUYF01	1.91	3.17	3.08	SAMN14350202	marine sediment metagenome
MF563969_D_pedroenasi	JAAVJM01	1.91	3.17	3.08	SAMN14463877	marine metagenome
MF563969_D_pedroenasi	JABTEG01	1.91	3.17	3.08	SAMN14912033	Pneumocystis oryctolagi
MF563969_D_pedroenasi	JABUIQ01	1.91	3.17	3.08	SAMN14615117	Schmidingerella arcuata
MF563969_D_pedroenasi	JACCDO01	1.91	3.17	3.08	SAMN15323440	freshwater metagenome
MF563969_D_pedroenasi	JACCDQ01	1.91	3.17	3.08	SAMN15323442	freshwater metagenome
MF563969_D_pedroenasi	JACCDS01	1.91	3.17	3.08	SAMN15323445	freshwater metagenome
MF563969_D_pedroenasi	JACCDT01	1.91	3.17	3.08	SAMN15323446	freshwater metagenome
MF563969_D_pedroenasi	JACCDU01	1.91	3.17	3.08	SAMN15323447	freshwater metagenome
MF563969_D_pedroenasi	JACCDV01	1.91	3.17	3.08	SAMN15323448	freshwater metagenome
MF563969_D_pedroenasi	JACCDX01	1.91	3.17	3.08	SAMN15323450	freshwater metagenome
MF563969_D_pedroenasi	JACCDY01	1.91	3.17	3.08	SAMN15323451	freshwater metagenome
MF563969_D_pedroenasi	JACCDZ01	1.91	3.17	3.08	SAMN15323452	freshwater metagenome
MF563969_D_pedroenasi	JACCEB01	1.91	3.17	3.08	SAMN15323454	freshwater metagenome
MF563969_D_pedroenasi	JACCED01	1.91	3.17	3.08	SAMN15323456	freshwater metagenome
MF563969_D_pedroenasi	JACCEE01	1.91	3.17	3.08	SAMN15323457	freshwater metagenome
MF563969_D_pedroenasi	JACZCT01	1.91	3.17	3.08	SAMN15324604	soil metagenome
MF563969_D_pedroenasi	JAEMOD01	1.91	3.17	3.08	SAMN14680029	aquifer metagenome
MF563969_D_pedroenasi	JAEUYT01	1.91	3.17	3.08	SAMN17584895	Escherichia coli
MF563969_D_pedroenasi	JAHQCZ01	1.91	3.17	3.08	SAMN19812756	Enterococcus faecium
MF563969_D_pedroenasi	JAHQYO01	1.91	3.17	3.08	SAMN19101961	aquatic metagenome
MF563969_D_pedroenasi	JAIMKC01	1.91	3.17	3.08	SAMN20928789	Myxosarcina sp. GA_180221_E-1-2-MAG-39_37
MF563969_D_pedroenasi	JAJBZF01	1.91	3.17	3.08	SAMN22314601	Bifidobacterium longum
MF563969_D_pedroenasi	JAKAEV01	1.91	3.17	3.08	SAMN20844218	Thermoplasmata archaeon
MF563969_D_pedroenasi	JAKNCI01	1.91	3.17	3.08	SAMN25608758	Klebsiella pneumoniae
MF563969_D_pedroenasi	JFJP02	1.91	3.17	3.08	SAMN02602958	microbial mat metagenome
MF563969_D_pedroenasi	JRYD01	1.91	3.17	3.08	SAMN03074213	activated sludge metagenome
MF563969_D_pedroenasi	LAEC01	1.91	3.17	3.08	SAMN03406692	Oxytricha trifallax
MF563969_D_pedroenasi	LASQ02	1.91	3.17	3.08	SAMN03325310	Urostyla sp. PUJRC_G1
MF563969_D_pedroenasi	LASR02	1.91	3.17	3.08	SAMN03325311	Paraurostyla sp. PUJRC_G6
MF563969_D_pedroenasi	LASS02	1.91	3.17	3.08	SAMN03325317	Laurentiella sp. PUJRC_G5
MF563969_D_pedroenasi	LASU02	1.91	3.17	3.08	SAMN03325339	Tetmemena sp. SeJ-2015
MF563969_D_pedroenasi	LOQK01	1.91	3.17	3.08	SAMN04297181	Saccharomyces pastorianus
MF563969_D_pedroenasi	MEHZ01	1.91	3.17	3.08	SAMN05514161	marine metagenome
MF563969_D_pedroenasi	MPLT02	1.91	3.17	3.08	SAMN05944800	marine metagenome
MOKOT_Dpectinata_K1_DisF1+MedBc	OBEP01	119.78	86.33	86.33	SAMEA104233387	metagenome
MOKOT_Dpectinata_K1_DisF1+MedBc	FPLS01	7.81	5.76	5.63	SAMEA4535798	metagenome
MOKOT_Dpectinata_K1_DisF1+MedBc	OBRS01	7.81	5.76	5.63	SAMEA104233387	metagenome
MOKOT_Dpectinata_K1_DisF1+MedBc	OBAT01	6.82	5.04	4.92	SAMEA104233387	metagenome
MOKOT_Dpectinata_K1_DisF1+MedBc	JAJFZO01	4.92	3.6	3.54	SAMN21593665	Moringa oleifera
MOKOT_Dpectinata_K1_DisF1+MedBc	FPLL01	4.86	3.6	3.51	SAMEA4535798	metagenome
MOKOT_Dpectinata_K1_DisF1+MedBc	JACCDV01	3.88	2.88	2.8	SAMN15323448	freshwater metagenome
MOKOT_Dpectinata_K1_DisF1+MedBc	FPLK01	3.86	2.88	2.78	SAMEA4535797	metagenome
MOKOT_Dpectinata_K1_DisF1+MedBc	JAKELQ01	2.98	2.16	2.15	SAMN21592341	Moringa oleifera
MOKOT_Dpectinata_K1_DisF1+MedBc	NSDW01	2.98	2.16	2.15	SAMN07563003	Durio zibethinus
MOKOT_Dpectinata_K1_DisF1+MedBc	UWTC01	2.93	2.16	2.11	SAMN05389827	bioreactor metagenome
[truncated: 289 more rows]

## Sheet: WGS_Filtered
Table S3. Pebblescout summary of hits.
[truncated: 5 more rows]
