# Supplementary material for: An extensive morphological and molecular characterization of the neglected class Odontostomatea (Ciliophora)
Source: Mar Life Sci Technol. 2026 Mar 12;8(2):289–323. doi: 10.1007/s42995-026-00352-x (PMC13198586; doi:10.1007/s42995-026-00352-x)
Supplement: Supplementary file 5 — Supplementary file5 (XLS 52 KB) [file 42995_2026_352_MOESM5_ESM.xls]

## Sheet: MatrixOutput
Table S4. Genetic distance matrix of the 18S rRNA sequences from the studied populations and published odontostomatean sequences.
	AY821980_Uncultured_eukaryote_clone_CV1_A2_16	MF563969_Discomorphella_pedroenasi	PQ699731_BOTAN_Discomorphella_pectinata_mapped_Dis81F_Dis1573R	PQ699749_LAPLICE_Discomorphella_pectinata_Dis82F_Dis1573R	PQ699748_LAPLICE_Discomorphella_pectinata_DisF1_Dis1573R	PQ699732_BOTAN_Discomorphella_pectinata_nospine_18S_DF1_Dis1573R	PQ699733_BOTAN_Discomorphella_pectinata_spine_18S_Dis425F_Dis1573R	PQ699753_MOKOT_Discomorphella_pectinata_k_DisF1_MedBc	PQ699729_3S6A_Odontostomatean_sp_concensus_clones_DisF1_MedBc	PQ699734_BUL7A_Tostonella_uncinata_mapped_DisF1_MedBc	PQ699737_CEDARKOR_Tostonella_uncinata	PQ699759_SLATINA_Limnomylestoma_shuriken_15_DisF1_O1740R	PQ699760_SLATINA_Limnomylestoma_shuriken_DisF1_O1740R	OP034695_Mylestoma_sp_strain_FRESHO_clone1	OP034696_Mylestoma_sp_strain_FRESHO_clone2	OP034697_Mylestoma_sp_strain_FRESHO_clone3	OP034698_Mylestoma_sp_strain_FRESHO_clone4	OP034699_Mylestoma_sp_strain_FRESHO_clone5	PQ699739_FAROTODO30_Mylestoma_monodontum_OdfF2_MedB	PQ699740_FAROTODO_Mylestoma_monodontum_OdoF2_MEdBc	PQ699747_KLAGOS_Mylestoma_bipartitum_consensus_k_DisF1_MedBc	MF563970_Saprodinium_dentatum	OP034694_Saprodinium_dentatum_strain_VLKOV1_clone_4	PQ699762_VLKOV_2_Saprodinium_dentatum_all_mapped	PQ699743_GROSERDU_Saprodinium_dentatum_OF2_OR5	PQ699758_MOKOTR_Saprodinium_dentatum_OF2_OR5	PQ699751_LERMA3_Saprodinium_dentatum_mapped_OF2_MedBc	PQ699761_SLATINA_Saprodinium_dentatum_mapped_OF2_MedBc	PQ699736_CANSYK_Epalxellidae_OF2_MedBc	PQ699754_MOKOT_Epalxellidae_OF2_MedBc	PQ699752_M1LOT_Epalxellidae_mapSdentatum	PQ699738_EPOPOLO_Mircalla_triangula_OF2_MedB	PQ699756_MOKOTP1_Mircalla_polidorii_OF2_MedBc	PQ699730_BOPAT_Saprodinium_mimeticum_concensus_OdoF3_OR5	PQ699744_IS7_3S6A_Saprodinium_mimeticum_OF3_OR5	PQ699745_IS7_Saprodinium_mimeticum_2c_OF3_OR5	PQ699746_IS7_Saprodinium_mimeticum_10c_OF3_MedB	PQ699735_BYMOKOT_Saprodinium_mimeticum_OUF_OUR	PQ699750_LAUFENJ_Epalxella_exigua_OF2_MedBc	PQ699764_ZLATOVLASKA_Epalxella_exigua_OF2_OR4	PQ699755_MOKOTNOV_Epalxella_cf_antiquorum_18S_final_OF2_MedBc	PQ699757_MOKOTP2_Epalxella_cf_antiquorum_OUF_OUR	PQ699763_ZLAKOR2A_Epalxella_cf_antiquorum_mapped	PQ699741_GROSERDU_Odontostomatean_sp_10_OdoF2_Or5	PQ699742_GROSERDU_Odontostomatean_sp_OF2_MedBc
AY821980_Uncultured_eukaryote_clone_CV1_A2_16
MF563969_Discomorphella_pedroenasi	0.113636
PQ699731_BOTAN_Discomorphella_pectinata_mapped_Dis81F_Dis1573R	0.119131	0.0373377
PQ699749_LAPLICE_Discomorphella_pectinata_Dis82F_Dis1573R	0.121485	0.0339506	0.00111982
PQ699748_LAPLICE_Discomorphella_pectinata_DisF1_Dis1573R	0.129555	0.0362117	0	0.00111982
PQ699732_BOTAN_Discomorphella_pectinata_nospine_18S_DF1_Dis1573R	0.129032	0.040724	0	0.00111982	0
PQ699733_BOTAN_Discomorphella_pectinata_spine_18S_Dis425F_Dis1573R	0.124579	0.040367	0	0.00111982	0	0
PQ699753_MOKOT_Discomorphella_pectinata_k_DisF1_MedBc	0.130571	0.0408163	0.000817661	0.00111982	0	0	0.000839631
PQ699729_3S6A_Odontostomatean_sp_concensus_clones_DisF1_MedBc	0.127344	0.0933786	0.0801964	0.0864198	0.0878788	0.0883165	0.0815126	0.0963504
PQ699734_BUL7A_Tostonella_uncinata_mapped_DisF1_MedBc	0.11405	0.0559846	0.0564236	0.0639013	0.0656566	0.0632911	0.0575221	0.0753267	0.0507302
PQ699737_CEDARKOR_Tostonella_uncinata	0.114616	0.0672269	0.0649895	0.0639731	0.0650577	0.0649895	0.0649895	0.0649895	0.0598111	0
PQ699759_SLATINA_Limnomylestoma_shuriken_15_DisF1_O1740R	0.123944	0.168901	0.18806	0.192351	0.191296	0.186824	0.186824	0.200889	0.188444	0.17071	0.168244
PQ699760_SLATINA_Limnomylestoma_shuriken_DisF1_O1740R	0.123341	0.171477	0.184275	0.192351	0.191296	0.18894	0.18771	0.195815	0.180732	0.168637	0.168244	0
OP034695_Mylestoma_sp_strain_FRESHO_clone1	0.229756	0.192496	0.198034	0.21219	0.210152	0.2061	0.206751	0.21659	0.218894	0.214112	0.203586	0.275322	0.277266
OP034696_Mylestoma_sp_strain_FRESHO_clone2	0.229098	0.192496	0.197331	0.21219	0.210152	0.2061	0.206751	0.218773	0.223208	0.218847	0.203586	0.278075	0.279731	0.00247525
OP034697_Mylestoma_sp_strain_FRESHO_clone3	0.22844	0.190865	0.198034	0.213318	0.211168	0.207024	0.207595	0.219512	0.224686	0.219626	0.204641	0.278966	0.280479	0.004313	0.0029994
OP034698_Mylestoma_sp_strain_FRESHO_clone4	0.22844	0.190865	0.198034	0.213318	0.211168	0.207024	0.207595	0.220089	0.225258	0.220233	0.204641	0.278966	0.280479	0.004313	0.0029994	0.00119474
OP034699_Mylestoma_sp_strain_FRESHO_clone5	0.230567	0.192496	0.200281	0.215819	0.213415	0.209066	0.210304	0.222469	0.225425	0.221184	0.204857	0.279215	0.281437	0.00434243	0.00300661	0.00360794	0.00360577
PQ699739_FAROTODO30_Mylestoma_monodontum_OdfF2_MedB	0.25098	0.190068	0.20823	0.214447	0.212183	0.207948	0.208439	0.221117	0.221882	0.216935	0.203586	0.276304	0.277948	0.00228137	0.00151286	0.00226929	0.00151286	0.00227101
PQ699740_FAROTODO_Mylestoma_monodontum_OdoF2_MEdBc	0.25098	0.190068	0.20823	0.214447	0.212183	0.207948	0.208439	0.221117	0.221882	0.216935	0.203586	0.276304	0.277948	0.00228137	0.00151286	0.00226929	0.00151286	0.00227101	0
PQ699747_KLAGOS_Mylestoma_bipartitum_consensus_k_DisF1_MedBc	0.253145	0.205832	0.212221	0.216799	0.212462	0.211896	0.212892	0.219853	0.227941	0.225407	0.20913	0.27907	0.279279	0.135115	0.135195	0.137399	0.137298	0.137399	0.135361	0.135361
MF563970_Saprodinium_dentatum	0.284672	0.281713	0.275813	0.279228	0.272449	0.272052	0.274894	0.298033	0.302801	0.305666	0.28178	0.311712	0.317941	0.248139	0.2457	0.245872	0.245872	0.246305	0.259969	0.259969	0.272042
OP034694_Saprodinium_dentatum_strain_VLKOV1_clone_4	0.282681	0.278418	0.272984	0.273553	0.266327	0.266481	0.269787	0.291196	0.299699	0.303968	0.278602	0.310314	0.316981	0.246898	0.243425	0.243605	0.243605	0.244022	0.256902	0.256902	0.269115	0.0173549
PQ699762_VLKOV_2_Saprodinium_dentatum_all_mapped	0.28167	0.278418	0.267356	0.274688	0.267347	0.267409	0.270638	0.294615	0.301001	0.306255	0.279661	0.310662	0.317167	0.249309	0.250515	0.251201	0.250515	0.250687	0.256902	0.256902	0.272031	0.0184552	0.000683527
PQ699743_GROSERDU_Saprodinium_dentatum_OF2_OR5	0.281935	0.278418	0.266614	0.271951	0.264739	0.26506	0.268739	0.292234	0.298077	0.30339	0.275782	0.307544	0.315113	0.251841	0.248389	0.249105	0.248389	0.248567	0.257563	0.257563	0.267145	0.0193548	0.000713267	0
PQ699758_MOKOTR_Saprodinium_dentatum_OF2_OR5	0.281161	0.278418	0.267554	0.274688	0.267347	0.267409	0.270638	0.292481	0.299473	0.30452	0.279661	0.309417	0.316226	0.249482	0.246972	0.247645	0.246972	0.247138	0.256902	0.256902	0.269663	0.0181941	0.000670691	0	0
PQ699751_LERMA3_Saprodinium_dentatum_mapped_OF2_MedBc	0.282774	0.280797	0.26656	0.274854	0.267666	0.266121	0.270019	0.287879	0.296089	0.294504	0.278396	0.307764	0.316993	0.248701	0.246066	0.246781	0.246605	0.246781	0.257689	0.257689	0.26529	0.0195087	0.000718907	0	0	0
PQ699761_SLATINA_Saprodinium_dentatum_mapped_OF2_MedBc	0.281792	0.278418	0.266415	0.272727	0.266036	0.266221	0.269634	0.286792	0.292296	0.296975	0.276503	0.307551	0.314815	0.248062	0.244898	0.245578	0.245411	0.245578	0.255686	0.255686	0.262406	0.018544	0.000683527	0	0	0	0
PQ699736_CANSYK_Epalxellidae_OF2_MedBc	0.28405	0.289474	0.272796	0.27551	0.269113	0.269017	0.272109	0.287184	0.291139	0.296482	0.277249	0.296015	0.305138	0.248191	0.247467	0.249638	0.248915	0.249095	0.250394	0.250394	0.267139	0.0296029	0.0252708	0.0245487	0.0253067	0.0245487	0.0241433	0.0250737
PQ699754_MOKOT_Epalxellidae_OF2_MedBc	0.28105	0.289474	0.268148	0.27551	0.269113	0.269017	0.272109	0.290611	0.293065	0.299293	0.277249	0.300179	0.308446	0.247922	0.24498	0.246988	0.246319	0.246484	0.255939	0.255939	0.267261	0.0297297	0.0248823	0.0246914	0.0249643	0.0241935	0.0236052	0.0244898	0
PQ699752_M1LOT_Epalxellidae_mapSdentatum	0.282673	0.289474	0.266309	0.274136	0.268108	0.268102	0.271429	0.293564	0.293794	0.300415	0.274466	0.3	0.308661	0.249105	0.245993	0.248084	0.247387	0.247559	0.257806	0.257806	0.269742	0.034194	0.0291667	0.0270078	0.0263909	0.0271777	0.0271659	0.0272346	0.00225564	0.0027933
PQ699738_EPOPOLO_Mircalla_triangula_OF2_MedB	0.277888	0.275058	0.256085	0.265672	0.267507	0.26511	0.256809	0.281915	0.287846	0.287863	0.276471	0.308153	0.311618	0.245665	0.241506	0.244261	0.244037	0.245179	0.256952	0.256952	0.259534	0.0455814	0.0443623	0.045584	0.0445269	0.0443213	0.0437956	0.0437956	0.0306122	0.0301645	0.0314233
PQ699756_MOKOTP1_Mircalla_polidorii_OF2_MedBc	0.277273	0.286656	0.266455	0.268143	0.263453	0.262892	0.266789	0.286865	0.287903	0.296075	0.268692	0.305745	0.312854	0.250185	0.247667	0.249821	0.249103	0.249282	0.259046	0.259046	0.270683	0.0460101	0.0450644	0.046019	0.0462428	0.0457797	0.0465116	0.0457797	0.033179	0.0365068	0.0357654	0.0222222
PQ699730_BOPAT_Saprodinium_mimeticum_concensus_OdoF3_OR5	0.283898	0.276771	0.273397	0.275	0.268641	0.267658	0.271721	0.295711	0.292169	0.296032	0.268293	0.309695	0.318731	0.256375	0.255034	0.255705	0.255034	0.255205	0.263239	0.263239	0.281109	0.0571621	0.0508701	0.0520192	0.054247	0.0516779	0.0503597	0.0526676	0.050578	0.0491252	0.0535466	0.0573543	0.0651862
PQ699744_IS7_3S6A_Saprodinium_mimeticum_OF3_OR5	0.282486	0.280066	0.273397	0.275	0.268641	0.267658	0.271721	0.296437	0.296662	0.2984	0.270414	0.312556	0.320941	0.257064	0.257432	0.258108	0.257432	0.257606	0.264006	0.264006	0.281722	0.0572391	0.0511785	0.0520192	0.054637	0.052027	0.0507246	0.0530303	0.0484104	0.0487805	0.053184	0.0532213	0.0620043	0.0047138
PQ699745_IS7_Saprodinium_mimeticum_2c_OF3_OR5	0.282486	0.280066	0.273397	0.275	0.268641	0.267658	0.271721	0.296662	0.296887	0.298639	0.270414	0.312839	0.321185	0.257064	0.257606	0.258283	0.257606	0.257781	0.264006	0.264006	0.281935	0.0572776	0.0512129	0.0520192	0.0546763	0.0520622	0.0507614	0.0530669	0.0484104	0.0488136	0.0532213	0.053271	0.0620491	0.00471698	0
PQ699746_IS7_Saprodinium_mimeticum_10c_OF3_MedB	0.282784	0.280066	0.270291	0.27056	0.264009	0.263415	0.268032	0.293198	0.293427	0.294215	0.264574	0.308561	0.318146	0.257143	0.255556	0.25625	0.255556	0.255733	0.263578	0.263578	0.279595	0.0584958	0.0519751	0.0531915	0.054247	0.0528145	0.0520528	0.053696	0.0502626	0.0508357	0.0528512	0.0536044	0.0616046	0.00484765	0	0
PQ699735_BYMOKOT_Saprodinium_mimeticum_OUF_OUR	0.287095	0.276771	0.277618	0.275	0.268641	0.267658	0.271721	0.287302	0.287302	0.289076	0.268293	0.30381	0.314036	0.253772	0.253086	0.253772	0.253086	0.25326	0.255134	0.255134	0.27747	0.0587833	0.0533151	0.0506685	0.0533434	0.0507042	0.0492424	0.0517241	0.0499276	0.0487288	0.0540541	0.0544016	0.0617935	0.00140351	0.00350877	0.00350877	0.00363901
PQ699750_LAUFENJ_Epalxella_exigua_OF2_MedBc	0.270289	0.272131	0.264749	0.274688	0.266327	0.262767	0.265081	0.279823	0.277614	0.286047	0.272246	0.305282	0.309255	0.234321	0.232357	0.234354	0.234198	0.234354	0.246366	0.246366	0.264857	0.11336	0.116857	0.117123	0.121429	0.116185	0.115983	0.115825	0.107659	0.108884	0.11576	0.106849	0.10745	0.1182	0.118323	0.118403	0.122307	0.114165
PQ699764_ZLATOVLASKA_Epalxella_exigua_OF2_OR4	0.255385	0.250564	0.257436	0.255507	0.255507	0.255507	0.260256	0.26853	0.274605	0.267813	0.256975	0.284875	0.300606	0.229358	0.228338	0.229358	0.229358	0.228571	0.243341	0.243341	0.266022	0.104995	0.108053	0.105425	0.106625	0.105533	0.103696	0.105425	0.101279	0.0997942	0.0988787	0.0810474	0.100927	0.10102	0.10102	0.10102	0.10102	0.10102	0.0132789
PQ699755_MOKOTNOV_Epalxella_cf_antiquorum_18S_final_OF2_MedBc	0.264975	0.276596	0.255523	0.264172	0.256881	0.255102	0.256149	0.280423	0.279667	0.282072	0.260317	0.307484	0.312925	0.227805	0.228378	0.22973	0.229054	0.229209	0.239114	0.239114	0.256777	0.110886	0.112238	0.112936	0.117351	0.112991	0.113933	0.114483	0.106859	0.108475	0.11236	0.11215	0.11039	0.114344	0.114344	0.114344	0.11843	0.111268	0.0755226	0.0592441
PQ699757_MOKOTP2_Epalxella_cf_antiquorum_OUF_OUR	0.269918	0.276596	0.261649	0.264172	0.256881	0.255102	0.256149	0.278405	0.278405	0.28073	0.260317	0.304933	0.31076	0.232886	0.231779	0.233093	0.232436	0.232589	0.23835	0.23835	0.254873	0.109796	0.110965	0.112252	0.116129	0.11186	0.112717	0.113324	0.106137	0.10736	0.112971	0.110595	0.109914	0.113575	0.113881	0.113958	0.117606	0.111797	0.0738751	0.0610376	0.0013468
PQ699763_ZLAKOR2A_Epalxella_cf_antiquorum_mapped	0.253347	0.276596	0.251546	0.258865	0.250417	0.252199	0.254151	0.262712	0.273277	0.272487	0.257525	0.287113	0.301088	0.227926	0.226899	0.227926	0.226899	0.226899	0.240629	0.240629	0.249395	0.103803	0.105858	0.105858	0.106405	0.105858	0.105664	0.105858	0.106496	0.10483	0.104723	0.106475	0.102062	0.113052	0.113052	0.113052	0.113052	0.113052	0.0666667	0.0510856	0.00102354	0.00102354
PQ699741_GROSERDU_Odontostomatean_sp_10_OdoF2_Or5	0.287129	0.297872	0.275811	0.278912	0.269113	0.269017	0.27905	0.297074	0.301051	0.296677	0.271958	0.30852	0.32003	0.255862	0.256548	0.256548	0.255876	0.256048	0.271407	0.271407	0.280807	0.186739	0.189226	0.188874	0.19814	0.188425	0.193502	0.190117	0.186686	0.18531	0.192308	0.194805	0.197416	0.193939	0.194576	0.194708	0.198047	0.191519	0.175403	0.171107	0.168471	0.166442	0.154713
PQ699742_GROSERDU_Odontostomatean_sp_OF2_MedBc	0.290671	0.297872	0.277643	0.278055	0.269012	0.268916	0.279889	0.293884	0.297534	0.292683	0.271006	0.30936	0.321661	0.263514	0.262473	0.262473	0.262283	0.262473	0.276719	0.276719	0.27791	0.198529	0.20117	0.201046	0.20088	0.200292	0.1994	0.197557	0.195941	0.195069	0.195906	0.196097	0.201027	0.20556	0.206338	0.20649	0.204678	0.203547	0.181818	0.174504	0.177076	0.174835	0.157729	0

## Sheet: Caption
Table S4. Genetic distance matrix of the 18S rRNA sequences from the studied populations and published odontostomatean sequences.
Table. Estimates of Evolutionary Divergence between Sequences
The number of base differences per site from between sequences are shown. This analysis involved 45 nucleotide sequences. All ambiguous positions were removed for each sequence pair (pairwise deletion option). There were a total of 1744 positions in the f
1. Tamura K., Stecher G., and Kumar S. (2021). MEGA 11: Molecular Evolutionary Genetics Analysis Version 11. Molecular Biology and Evolution https://doi.org/10.1093/molbev/msab120.
2. Stecher G., Tamura K., and Kumar S. (2020). Molecular Evolutionary Genetics Analysis (MEGA) for macOS. Molecular Biology and Evolution 37:1237-1239.
Disclaimer: Although utmost care has been taken to ensure the correctness of the caption, the caption text is provided "as is" without any warranty of any kind. Authors advise the user to carefully check the caption prior to its use for any purpose and re
